# Supplementary material for: Challenging a bioinformatic tool’s ability to detect microbial contaminants using in silico whole genome sequencing data
Source: PeerJ. 2017 Sep 12;5:e3729. doi: 10.7717/peerj.3729 (PMC5600177; doi:10.7717/peerj.3729)
Supplement: Table S1 — The random seed used to generate the simulated reads is also provided. [file peerj-05-3729-s001.csv]

Taxname	Taxid	GI	Accession	DNA type	Length	GC	Random
Bacillus sp. 1NLA3E	666686	484574986	CP005586.1	Genome	4815602	37.9541540185	27256
Bacillus amyloliquefaciens CC178	1412898	556017688	CP006845.1	Genome	3916828	46.46423075	89957
Bacillus amyloliquefaciens DSM 7	692420	307604755	FN597644.1	Genome	3980199	46.082344124	47951
Bacillus amyloliquefaciens FZB42	326423	154350369	CP000560.1	Genome	3918589	46.4756574369	85316
Bacillus amyloliquefaciens IT-45	1091041	449848517	CP004065.1	Genome	3928857	46.6202002262	80424
Bacillus amyloliquefaciens IT-45	1091041	449852369	CP004119.1	Plasmid	8009	40.4669746535	80424
Bacillus amyloliquefaciens LFB112	1415165	566054861	CP006952.1	Genome	3942754	46.6502855618	98376
Bacillus amyloliquefaciens LL3	1001582	328909959	CP002634.1	Genome	3995227	45.7053879542	14458
Bacillus amyloliquefaciens LL3	1001582	328914179	CP002635.1	Plasmid	6758	41.9502811483	14458
Bacillus amyloliquefaciens subsp. plantarum AS43.3	1225788	429485121	CP003838.1	Genome	3961368	46.5872900473	7169
Bacillus amyloliquefaciens subsp. plantarum UCMB5036	1150475	452078322	HF563562.1	Genome	3910324	46.5994377959	49706
Bacillus amyloliquefaciens subsp. plantarum UCMB5113	1150476	530335850	HG328254.1	Genome	3889532	46.7091670669	30057
Bacillus amyloliquefaciens TA208	999891	328551700	CP002627.1	Genome	3937511	45.8252688056	44902
Bacillus amyloliquefaciens subsp. plantarum CAU B946	1114958	371566684	HE617159.1	Genome	4019861	46.5065085584	32134
Bacillus amyloliquefaciens XH7	1034836	341825903	CP002927.1	Genome	3939203	45.8209947545	86284
Bacillus amyloliquefaciens Y2	1126211	387170633	CP003332.1	Genome	4238624	45.8543149852	19141
Bacillus anthracis str. A0248	592021	229264195	CP001597.1	Plasmid	94830	33.043340715	47754
Bacillus anthracis str. A0248	592021	229264291	CP001598.1	Genome	5227419	35.3771526637	47754
Bacillus anthracis str. A0248	592021	229269332	CP001599.1	Plasmid	181677	32.5297093193	47754
Bacillus anthracis str. A16R	673518	570710095	CP001974.1	Genome	5227683	35.3794023088	37853
Bacillus anthracis str. A16R	673518	570715797	CP001975.1	Plasmid	181763	32.5302729378	37853
Bacillus anthracis str. A16	743835	570716017	CP001970.1	Genome	5227898	35.3780812097	98913
Bacillus anthracis str. A16	743835	570721649	CP001971.1	Plasmid	181764	32.5317444598	98913
Bacillus anthracis str. A16	743835	570721873	CP001972.1	Plasmid	94839	33.0454770717	98913
Bacillus anthracis str. 'Ames Ancestor'	261594	50082967	AE017334.2	Genome	5227419	35.3771526637	98099
Bacillus anthracis str. 'Ames Ancestor'	261594	50118566	AE017335.3	Plasmid	94830	33.043340715	98099
Bacillus anthracis str. 'Ames Ancestor'	261594	47552137	AE017336.2	Plasmid	181677	32.5297093193	98099
Bacillus anthracis str. Ames	198094	30260185	AE016879.1	Genome	5227293	35.3768384516	81225
Bacillus anthracis str. CDC 684	568206	227002220	CP001214.1	Plasmid	94875	33.0529644269	86956
Bacillus anthracis str. CDC 684	568206	227002338	CP001215.1	Genome	5230115	35.3808281462	86956
Bacillus anthracis str. CDC 684	568206	227007918	CP001216.1	Plasmid	181773	32.5312340117	86956
Bacillus cereus biovar anthracis str. CI	637380	300373910	CP001746.1	Genome	5196054	35.3801942782	43052
Bacillus cereus biovar anthracis str. CI	637380	300379132	CP001747.1	Plasmid	181907	32.5386048915	43052
Bacillus cereus biovar anthracis str. CI	637380	300379343	CP001748.1	Plasmid	94469	33.0902200722	43052
Bacillus cereus biovar anthracis str. CI	637380	300379453	CP001749.1	Plasmid	14219	37.9070258105	43052
Bacillus anthracis str. H9401	768494	384383725	CP002091.1	Genome	5218947	35.3662913228	90192
Bacillus anthracis str. H9401	768494	384389205	CP002092.1	Plasmid	181700	32.5305448542	90192
Bacillus anthracis str. H9401	768494	384389408	CP002093.1	Plasmid	94824	33.053868219	90192
Bacillus anthracis str. Sterne	260799	49176966	AE017225.1	Genome	5228663	35.3794459501	98907
Bacillus atrophaeus 1942	720555	310867486	CP002207.1	Genome	4168266	43.2192907075	96307
Bacillus cellulosilyticus DSM 2522	649639	315471689	CP002394.1	Genome	4681672	36.5219519864	45595
Bacillus cereus 03BB102	572264	225785421	CP001406.1	Plasmid	179680	32.168855743500004	50237
Bacillus cereus 03BB102	572264	225785631	CP001407.1	Genome	5269628	35.4405092731	50237
Bacillus cereus AH187	405534	217062892	CP001177.1	Genome	5269030	35.5912188771	22087
Bacillus cereus AH187	405534	217068328	CP001178.1	Plasmid	12481	31.0632160885	22087
Bacillus cereus AH187	405534	217068352	CP001179.1	Plasmid	270082	34.1574040477	22087
Bacillus cereus AH187	405534	217068626	CP001180.1	Plasmid	45173	35.4570207868	22087
Bacillus cereus AH187	405534	217068687	CP001181.1	Plasmid	3091	34.9077968295	22087
Bacillus cereus AH820	405535	218534755	CP001283.1	Genome	5302683	35.3990423339	47706
Bacillus cereus AH820	405535	218540230	CP001284.1	Plasmid	3091	34.9401488192	47706
Bacillus cereus AH820	405535	218540236	CP001285.1	Plasmid	272145	33.639420162	47706
Bacillus cereus AH820	405535	218540557	CP001286.1	Plasmid	10915	33.6142922584	47706
Bacillus cereus ATCC 10987	222523	42740913	AE017194.1	Genome	5224283	35.5766331954	31250
Bacillus cereus ATCC 10987	222523	42741405	AE017195.1	Plasmid	208369	33.4397151208	31250
Bacillus cereus ATCC 14579	226900	29899096	AE016877.1	Genome	5411809	35.2806242792	18858
Bacillus cereus ATCC 14579	226900	49660328	AE016878.2	Plasmid	15274	38.025402645	18858
Bacillus cereus B4264	405532	218158707	CP001176.1	Genome	5419036	35.3035669075	99155
Bacillus cereus F837/76	347495	364509831	CP003187.1	Genome	5222906	35.3741001657	34204
Bacillus cereus F837/76	347495	364515227	CP003188.1	Plasmid	55304	36.1890640822	34204
Bacillus cereus F837/76	347495	364515372	CP003189.1	Plasmid	10288	31.0847589425	34204
Bacillus cereus FRI-35	1217984	401794054	CP003747.1	Genome	5083176	35.6007543315	67580
Bacillus cereus FRI-35	1217984	401799202	CP003748.1	Plasmid	218786	33.4134725257	67580
Bacillus cereus FRI-35	1217984	401799416	CP003749.1	Plasmid	40993	32.5177469324	67580
Bacillus cereus FRI-35	1217984	401799459	CP003750.1	Plasmid	36273	30.7198191492	67580
Bacillus cereus FRI-35	1217984	401799491	CP003751.1	Plasmid	3091	34.9077968295	67580
Bacillus cereus G9842	405531	218540569	CP001186.1	Genome	5387334	35.2642698596	87454
Bacillus cereus G9842	405531	218546058	CP001187.1	Plasmid	209488	30.0313144428	87454
Bacillus cereus G9842	405531	218546310	CP001188.1	Plasmid	140001	32.9004792823	87454
Bacillus cereus NC7401	334406	358350621	AP007209.1	Genome	5221581	35.5937406697	13255
Bacillus cereus NC7401	334406	358356037	AP007210.1	Plasmid	270082	34.1577743056	13255
Bacillus cereus NC7401	334406	358356305	AP007211.1	Plasmid	47972	36.5358959393	13255
Bacillus cereus NC7401	334406	358356370	AP007212.1	Plasmid	5436	34.1427520235	13255
Bacillus cereus NC7401	334406	358356381	AP007213.1	Plasmid	3869	34.660118893800004	13255
Bacillus cereus NC7401	334406	358356385	AP007214.1	Plasmid	3091	34.9077968295	13255
Bacillus cereus Q1	361100	221237819	CP000227.1	Genome	5214195	35.56240225	43655
Bacillus cereus Q1	361100	221243025	CP000228.1	Plasmid	239246	33.4948128704	43655
Bacillus cereus Q1	361100	221243254	CP000229.1	Plasmid	52766	35.0831975136	43655
Bacillus cereus E33L	288681	51973633	CP000001.1	Genome	5300915	35.3518967952	38540
Bacillus cereus E33L	288681	66970195	CP000040.1	Plasmid	466370	33.1221991123	38540
Bacillus cereus E33L	288681	66970626	CP000041.1	Plasmid	5108	30.8927173062	38540
Bacillus cereus E33L	288681	66970632	CP000042.1	Plasmid	53501	31.945197286	38540
Bacillus cereus E33L	288681	66970687	CP000043.1	Plasmid	8191	31.900866805	38540
Bacillus cereus E33L	288681	66970696	CP000044.1	Plasmid	9150	31.0054644809	38540
Bacillus coagulans 2-6	941639	335366109	CP002472.1	Genome	3073079	47.292048138	16562
Bacillus coagulans 36D1	345219	347582959	CP003056.1	Genome	3552226	46.4871041426	99204
Bacillus halodurans C-125	272558	47118318	BA000004.3	Genome	4202352	43.6855123036	84368
Bacillus infantis NRRL B-14911	1367477	548702603	CP006643.1	Genome	4884713	46.0332674612	1380
Bacillus sp. JS	1127744	384929862	CP003492.1	Genome	4120406	43.9267635277	93676
Bacillus licheniformis 9945A	766760	510140713	CP005965.1	Genome	4376305	45.9226676386	86731
Bacillus licheniformis DSM 13: ATCC 14580	279010	145902672	CP000002.3	Genome	4222597	46.1943917452	9489
Bacillus licheniformis DSM 13: ATCC 14580	279010	52346357	AE017333.1	Genome	4222645	46.1947428685	74045
Bacillus megaterium DSM 319	592022	294799901	CP001982.1	Genome	5097447	38.1316372686	23633
Bacillus megaterium QM B1551	545693	294346812	CP001983.1	Genome	5097129	38.2568108439	23844
Bacillus megaterium QM B1551	545693	294351929	CP001984.1	Plasmid	5428	34.8378776713	23844
Bacillus megaterium QM B1551	545693	294351934	CP001985.1	Plasmid	9098	34.5020883711	23844
Bacillus megaterium QM B1551	545693	294351945	CP001986.1	Plasmid	26587	35.4985519239	23844
Bacillus megaterium QM B1551	545693	294351974	CP001987.1	Plasmid	53865	36.4708066462	23844
Bacillus megaterium QM B1551	545693	294352015	CP001988.1	Plasmid	66985	33.9105769948	23844
Bacillus megaterium QM B1551	545693	294352110	CP001989.1	Plasmid	99694	32.9718939956	23844
Bacillus megaterium QM B1551	545693	294352220	CP001990.1	Plasmid	164406	33.4853959101	23844
Bacillus megaterium WSH-002	1006007	345441867	CP003017.1	Genome	4983975	38.2390160464	94030
Bacillus megaterium WSH-002	1006007	345447048	CP003018.1	Plasmid	74613	35.9990886307	94030
Bacillus megaterium WSH-002	1006007	345447118	CP003019.1	Plasmid	9699	32.2198164759	94030
Bacillus megaterium WSH-002	1006007	345447130	CP003020.1	Plasmid	7006	33.2143876677	94030
Bacillus pseudofirmus OF4	398511	315111345	CP001878.2	Genome	3858997	40.2673544447	35462
Bacillus pseudofirmus OF4	398511	288548108	CP001879.1	Plasmid	285222	35.9789918029	35462
Bacillus pseudofirmus OF4	398511	288548401	CP001880.1	Plasmid	105029	35.4549695798	35462
Bacillus selenitireducens MLS10	439292	297140795	CP001791.1	Genome	3592487	48.6699603923	20307
Bacillus subtilis subsp. subtilis 6051-HGW	1147161	459387757	CP003329.1	Genome	4215610	43.5147463831	41953
Bacillus subtilis subsp. subtilis str. BAB-1	1302650	472252740	CP004405.1	Genome	4021944	43.8888507647	19877
Bacillus subtilis BEST7613	1204343	407955691	AP012495.1	Genome	7585470	45.7271863181	37482
Bacillus subtilis BSn5	936156	320017650	CP002468.1	Genome	4093599	43.8473089328	12019
Bacillus subtilis subsp. subtilis str. BSP1	1192196	430020011	CP003695.1	Genome	4043754	43.8659226056	1477
Bacillus subtilis subsp. natto BEST195	645657	291482369	AP011541.1	Genome	4091591	42.6212688414	72826
Bacillus subtilis subsp. natto BEST195	645657	291486745	AP011542.1	Plasmid	5838	40.7502569373	72826
Bacillus subtilis PY79	1415167	558566549	CP006881.1	Genome	4033459	43.8319814333	88156
Bacillus subtilis QB928	1220533	402479429	CP003783.1	Genome	4146839	43.6073114968	63737
Bacillus subtilis subsp. subtilis str. RO-NN-1	1052588	349592885	CP002906.1	Genome	4011949	43.8665596198	2091
Bacillus subtilis subsp. spizizenii TU-B-10	1052585	349596987	CP002905.1	Genome	4207222	43.8234778198	44819
Bacillus subtilis subsp. spizizenii str. W23	655816	305410941	CP002183.1	Genome	4027676	43.8906456229	71109
Bacillus subtilis subsp. subtilis str. 168	224308	225184640	AL009126.3	Genome	4215606	43.5144081302	79090
Bacillus subtilis XF-1	1233100	449026629	CP004019.1	Genome	4061186	43.8597000975	57836
Bacillus thuringiensis str. Al Hakam	412694	118415003	CP000485.1	Genome	5257091	35.4260940128	56681
Bacillus thuringiensis str. Al Hakam	412694	118419740	CP000486.1	Plasmid	55939	36.1518797261	56681
Bacillus thuringiensis BMB171	714359	296321890	CP001903.1	Genome	5330088	35.288404244	23613
Bacillus thuringiensis BMB171	714359	296326969	CP001904.1	Plasmid	312963	33.2700670686	23613
Bacillus thuringiensis Bt407	527021	409171506	CP003889.1	Genome	5500501	35.4071201878	29040
Bacillus thuringiensis Bt407	527021	409177032	CP003890.1	Plasmid	501911	31.5183369163	29040
Bacillus thuringiensis Bt407	527021	409177769	CP003891.1	Plasmid	77895	32.2857693048	29040
Bacillus thuringiensis Bt407	527021	409177860	CP003892.1	Plasmid	15189	35.650799921	29040
Bacillus thuringiensis Bt407	527021	409177876	CP003893.1	Plasmid	8240	29.7451456311	29040
Bacillus thuringiensis Bt407	527021	409177882	CP003894.1	Plasmid	7635	32.2069417158	29040
Bacillus thuringiensis Bt407	527021	409177892	CP003895.1	Plasmid	6880	31.7587209302	29040
Bacillus thuringiensis Bt407	527021	409177898	CP003896.1	Plasmid	5518	31.6237767307	29040
Bacillus thuringiensis Bt407	527021	409177903	CP003897.1	Plasmid	2062	34.8205625606	29040
Bacillus thuringiensis Bt407	527021	409177907	CP003898.1	Plasmid	8513	30.7882062728	29040
Bacillus thuringiensis HD-771	1218175	401787476	CP003752.1	Genome	5886036	35.1646676983	42766
Bacillus thuringiensis HD-771	1218175	401793462	CP003753.1	Plasmid	171030	32.9708238321	42766
Bacillus thuringiensis HD-771	1218175	401793635	CP003754.1	Plasmid	168999	33.1723856354	42766
Bacillus thuringiensis HD-771	1218175	401793805	CP003755.1	Plasmid	69876	34.315072414	42766
Bacillus thuringiensis HD-771	1218175	401793885	CP003756.1	Plasmid	65470	32.0070261188	42766
Bacillus thuringiensis HD-771	1218175	401793960	CP003757.1	Plasmid	45262	36.0235959525	42766
Bacillus thuringiensis HD-771	1218175	401794022	CP003758.1	Plasmid	14056	35.2305065452	42766
Bacillus thuringiensis HD-771	1218175	401794037	CP003759.1	Plasmid	9070	33.4950385888	42766
Bacillus thuringiensis HD-771	1218175	401794045	CP003760.1	Plasmid	8574	30.0676463728	42766
Bacillus thuringiensis HD-789	1217737	401872063	CP003763.1	Genome	5495278	35.2631841374	33227
Bacillus thuringiensis HD-789	1217737	401877615	CP003764.1	Plasmid	349599	33.3516400219	33227
Bacillus thuringiensis HD-789	1217737	401878050	CP003765.1	Plasmid	235425	36.5882977594	33227
Bacillus thuringiensis HD-789	1217737	401878291	CP003766.1	Plasmid	224872	33.0512469316	33227
Bacillus thuringiensis HD-789	1217737	401878495	CP003767.1	Plasmid	14935	39.7388684299	33227
Bacillus thuringiensis HD-789	1217737	401878518	CP003768.1	Plasmid	7697	35.2604911004	33227
Bacillus thuringiensis HD-789	1217737	401878527	CP003769.1	Plasmid	6824	35.9906213365	33227
Bacillus thuringiensis serovar konkukian str. 97-27	281309	49328240	AE017355.1	Genome	5237682	35.4053377047	83485
Bacillus thuringiensis serovar konkukian str. 97-27	281309	56800306	CP000047.1	Plasmid	77112	32.6408341114	83485
Bacillus thuringiensis MC28	1195464	407380921	CP003687.1	Genome	5414494	35.4114715059	58395
Bacillus thuringiensis MC28	1195464	407386366	CP003688.1	Plasmid	7826	32.1109123435	58395
Bacillus thuringiensis MC28	1195464	407386377	CP003689.1	Plasmid	54484	34.7312972616	58395
Bacillus thuringiensis MC28	1195464	407386450	CP003690.1	Plasmid	95433	34.0165351608	58395
Bacillus thuringiensis MC28	1195464	407386552	CP003691.1	Plasmid	183210	32.8470061678	58395
Bacillus thuringiensis MC28	1195464	407386763	CP003692.1	Plasmid	189702	33.4118775764	58395
Bacillus thuringiensis MC28	1195464	407386949	CP003693.1	Plasmid	319710	32.4763066529	58395
Bacillus thuringiensis MC28	1195464	407387239	CP003694.1	Plasmid	429674	32.5667831891	58395
Bacillus thuringiensis serovar chinensis CT-43	541229	326937797	CP001907.1	Genome	5486830	35.3758363208	80958
Bacillus thuringiensis serovar chinensis CT-43	541229	326943287	CP001908.1	Plasmid	127885	32.0866403409	80958
Bacillus thuringiensis serovar chinensis CT-43	541229	326943429	CP001909.1	Plasmid	14860	31.467025572	80958
Bacillus thuringiensis serovar chinensis CT-43	541229	326943452	CP001910.1	Plasmid	281231	33.0063186491	80958
Bacillus thuringiensis serovar chinensis CT-43	541229	326943724	CP001911.1	Plasmid	51488	34.9673710379	80958
Bacillus thuringiensis serovar chinensis CT-43	541229	326943797	CP001912.1	Plasmid	6880	31.7587209302	80958
Bacillus thuringiensis serovar chinensis CT-43	541229	326943804	CP001913.1	Plasmid	72074	32.0420678747	80958
Bacillus thuringiensis serovar chinensis CT-43	541229	326943891	CP001914.1	Plasmid	8252	32.4163839069	80958
Bacillus thuringiensis serovar chinensis CT-43	541229	326943900	CP001915.1	Plasmid	83590	33.1546835746	80958
Bacillus thuringiensis serovar chinensis CT-43	541229	326943997	CP001916.1	Plasmid	8513	30.7882062728	80958
Bacillus thuringiensis serovar chinensis CT-43	541229	326944008	CP001917.1	Plasmid	9547	33.0889284592	80958
Bacillus thuringiensis serovar finitimus YBT-020	930170	324323994	CP002508.1	Genome	5355490	35.5394744458	36578
Bacillus thuringiensis serovar finitimus YBT-020	930170	324323655	CP002509.1	Plasmid	187880	33.1142218437	36578
Bacillus thuringiensis serovar finitimus YBT-020	930170	324323847	CP002510.1	Plasmid	139013	33.8838813636	36578
Bacillus thuringiensis serovar thuringiensis str. IS5056	1286404	452101774	CP004123.1	Genome	5491935	35.3845593584	78126
Bacillus thuringiensis serovar thuringiensis str. IS5056	1286404	452107392	CP004124.1	Plasmid	6880	31.7587209302	78126
Bacillus thuringiensis serovar thuringiensis str. IS5056	1286404	452107399	CP004125.1	Plasmid	8251	32.4203126894	78126
Bacillus thuringiensis serovar thuringiensis str. IS5056	1286404	452107413	CP004126.1	Plasmid	9671	33.0369144866	78126
Bacillus thuringiensis serovar thuringiensis str. IS5056	1286404	452107808	CP004127.1	Plasmid	11331	31.5770894008	78126
Bacillus thuringiensis serovar thuringiensis str. IS5056	1286404	452108494	CP004128.1	Plasmid	15185	35.6536055318	78126
Bacillus thuringiensis serovar thuringiensis str. IS5056	1286404	452108655	CP004129.1	Plasmid	16206	33.3395038874	78126
Bacillus thuringiensis serovar thuringiensis str. IS5056	1286404	452108674	CP004130.1	Plasmid	39749	34.8511912249	78126
Bacillus thuringiensis serovar thuringiensis str. IS5056	1286404	452108724	CP004131.1	Plasmid	63864	34.6830765376	78126
Bacillus thuringiensis serovar thuringiensis str. IS5056	1286404	452108786	CP004132.1	Plasmid	68616	31.8132797015	78126
Bacillus thuringiensis serovar thuringiensis str. IS5056	1286404	452108876	CP004133.1	Plasmid	85134	33.2088237367	78126
Bacillus thuringiensis serovar thuringiensis str. IS5056	1286404	452108988	CP004134.1	Plasmid	107431	31.0459736947	78126
Bacillus thuringiensis serovar thuringiensis str. IS5056	1286404	452109119	CP004135.1	Plasmid	233730	32.7129593976	78126
Bacillus thuringiensis serovar thuringiensis str. IS5056	1286404	452109306	CP004136.1	Plasmid	285459	33.0222553852	78126
Bacillus thuringiensis serovar thuringiensis str. IS5056	1286404	452109601	CP004137.1	Plasmid	328151	32.591398472	78126
Bacillus thuringiensis serovar kurstaki str. HD73	1279365	449020427	CP004069.1	Genome	5646799	35.2786773533	19051
Bacillus thuringiensis serovar kurstaki str. HD73	1279365	449026320	CP004070.1	Plasmid	77351	34.6588925806	19051
Bacillus thuringiensis serovar kurstaki str. HD73	1279365	449026395	CP004071.1	Plasmid	76490	30.7778794614	19051
Bacillus thuringiensis serovar kurstaki str. HD73	1279365	449026491	CP004072.1	Plasmid	71777	33.7642977555	19051
Bacillus thuringiensis serovar kurstaki str. HD73	1279365	449026565	CP004073.1	Plasmid	11769	31.8123884782	19051
Bacillus thuringiensis serovar kurstaki str. HD73	1279365	449026592	CP004074.1	Plasmid	8513	30.7882062728	19051
Bacillus thuringiensis serovar kurstaki str. HD73	1279365	449026609	CP004075.1	Plasmid	8241	29.7294017716	19051
Bacillus thuringiensis serovar kurstaki str. HD73	1279365	449026620	CP004076.1	Plasmid	7635	32.2069417158	19051
Bacillus thuringiensis YBT-1518	529122	441482598	CP002486.1	Plasmid	17706	29.5154185022	32353
Bacillus thuringiensis YBT-1518	529122	558577101	CP005935.1	Genome	6002284	35.4182674462	32353
Bacillus thuringiensis YBT-1518	529122	558583128	CP005936.1	Plasmid	45206	36.5393974251	32353
Bacillus thuringiensis YBT-1518	529122	558583222	CP005937.1	Plasmid	49195	33.6741538774	32353
Bacillus thuringiensis YBT-1518	529122	558583543	CP005938.1	Plasmid	146276	33.9043999016	32353
Bacillus thuringiensis YBT-1518	529122	558583985	CP005939.1	Plasmid	171593	33.8172303066	32353
Bacillus thuringiensis YBT-1518	529122	558584475	CP005940.1	Plasmid	240661	35.0156444127	32353
Bacillus toyonensis BCT-7112	1415784	557472186	CP006863.1	Genome	4940474	35.6033449422	39564
Bacillus toyonensis BCT-7112	1415784	557477095	CP006864.1	Plasmid	76974	32.9318990828	39564
Bacillus toyonensis BCT-7112	1415784	557477180	CP006865.1	Plasmid	7971	31.4013298206	39564
Kyrpidia tusciae DSM 2912	562970	295410288	CP002017.1	Genome	3384766	59.1141307848	68444
Bacillus weihenstephanensis KBAB4	315730	163860210	CP000903.1	Genome	5262775	35.5615621036	48297
Bacillus weihenstephanensis KBAB4	315730	163865366	CP000904.1	Plasmid	417054	33.6654246213	48297
Bacillus weihenstephanensis KBAB4	315730	163865656	CP000905.1	Plasmid	75107	33.3484229166	48297
Bacillus weihenstephanensis KBAB4	315730	163865720	CP000906.1	Plasmid	64977	43.359958139	48297
Bacillus weihenstephanensis KBAB4	315730	163865796	CP000907.1	Plasmid	52830	35.3700548931	48297
Clostridium acetobutylicum DSM 1731	991791	336289872	CP002660.1	Genome	3942462	30.9272479988	45713
Clostridium acetobutylicum DSM 1731	991791	336293610	CP002661.1	Plasmid	191996	30.9121023355	45713
Clostridium acetobutylicum DSM 1731	991791	336293787	CP002662.1	Plasmid	11123	25.919266385	45713
Clostridium acetobutylicum EA 2018	863638	325507407	CP002118.1	Genome	3940230	30.9261895879	81533
Clostridium acetobutylicum EA 2018	863638	325511148	CP002119.1	Plasmid	191996	30.9100189587	81533
Clostridium acetobutylicum ATCC 824	272562	25168256	AE001437.1	Genome	3940880	30.9257830738	67121
Clostridium acetobutylicum ATCC 824	272562	14994317	AE001438.3	Plasmid	192000	30.9114583333	67121
Clostridium acidurici 9a	1128398	407049040	CP003326.1	Genome	3105335	29.9346447324	18580
Clostridium acidurici 9a	1128398	407051880	CP003327.1	Plasmid	2913	28.8019224168	18580
Clostridium autoethanogenum DSM 10061	1341692	553904187	CP006763.1	Genome	4352205	31.0918947982	88807
Clostridium beijerinckii NCIMB 8052	290402	149901357	CP000721.1	Genome	6000632	29.8555885447	66107
Clostridium sp. BNL1100	755731	373943374	CP003259.1	Genome	4613747	37.2556622632	55712
Clostridium botulinum A2 str. Kyoto	536232	226840737	CP001581.1	Genome	4155278	28.2110125965	52727
Clostridium botulinum A3 str. Loch Maree	498214	169405180	CP000962.1	Genome	3992906	28.310859309	89890
Clostridium botulinum A3 str. Loch Maree	498214	169408836	CP000963.1	Plasmid	266785	25.6359990254	89890
Clostridium botulinum A str. ATCC 19397	441770	152926829	CP000726.1	Genome	3863450	28.2053346103	74708
Clostridium botulinum A str. Hall	441771	152930382	CP000727.1	Genome	3760560	28.1847118514	75534
Clostridium botulinum A str. ATCC 3502	413999	148287495	AM412317.1	Genome	3886916	28.2446803584	22708
Clostridium botulinum A str. ATCC 3502	413999	148291070	AM412318.1	Plasmid	16344	26.8049437102	22708
Clostridium botulinum B1 str. Okra	498213	169119423	CP000939.1	Genome	3958233	28.3359266622	64257
Clostridium botulinum B1 str. Okra	498213	169123081	CP000940.1	Plasmid	148780	25.3562306762	64257
Clostridium botulinum Ba4 str. 657	515621	229260093	CP001081.1	Plasmid	270022	25.6034693469	62721
Clostridium botulinum Ba4 str. 657	515621	229260400	CP001082.1	Plasmid	9953	24.0731437757	62721
Clostridium botulinum Ba4 str. 657	515621	229260409	CP001083.1	Genome	3977794	28.2200888231	62721
Clostridium botulinum B str. Eklund 17B	508765	187720473	CP001056.1	Genome	3800327	27.5113694164	22289
Clostridium botulinum B str. Eklund 17B	508765	187723947	CP001057.1	Plasmid	47642	24.9527727635	22289
Clostridium botulinum BKT015925	929506	329124738	CP002410.1	Genome	2773157	28.4896599796	19709
Clostridium botulinum BKT015925	929506	329127257	CP002411.1	Plasmid	203287	26.4537328998	19709
Clostridium botulinum BKT015925	929506	329127479	CP002412.1	Plasmid	98732	26.1364096747	19709
Clostridium botulinum BKT015925	929506	329127583	CP002413.1	Plasmid	80365	26.8002239781	19709
Clostridium botulinum BKT015925	929506	329127670	CP002414.1	Plasmid	39648	28.0972558515	19709
Clostridium botulinum BKT015925	929506	329127724	CP002415.1	Plasmid	12403	26.2517132952	19709
Clostridium botulinum E3 str. Alaska E43	508767	188497817	CP001078.1	Genome	3659644	27.3612406015	67846
Clostridium botulinum F str. 230613	758678	295317476	CP002011.1	Genome	3993083	28.3032183403	46300
Clostridium botulinum F str. 230613	758678	295320979	CP002012.1	Plasmid	17531	26.0852204666	46300
Clostridium botulinum F str. Langeland	441772	152933790	CP000728.1	Genome	3995387	28.3088972357	15563
Clostridium botulinum F str. Langeland	441772	152937426	CP000729.1	Plasmid	17531	26.0852204666	15563
Clostridium botulinum H04402 065	941968	322804278	FR773526.1	Genome	3919740	28.2080954349	74366
Clostridium cellulolyticum H10	394503	219997787	CP001348.1	Genome	4068724	37.4039870977	88711
Clostridium cellulovorans 743B	573061	302575779	CP002160.1	Genome	5262222	31.2094016558	24288
Clostridium cf. saccharolyticum K10	717608	295089810	FP929037.1	Genome	3769775	48.1339337228	51438
Clostridium clariflavum DSM 19732	720554	359823987	CP003065.1	Genome	4897678	35.7171704632	73614
Clostridium difficile 2007855	699033	291482101	FN665654.1	Genome	4179867	28.6717974519	30532
Clostridium difficile 630	272563	115249003	AM180355.1	Genome	4290252	29.0605307101	42539
Clostridium difficile 630	272563	109689082	AM180356.1	Plasmid	7881	27.9025504378	42539
Clostridium difficile BI9	699032	291482254	FN668944.1	Genome	4178227	28.6177845292	80413
Clostridium difficile BI1	699034	291482251	FN668941.1	Genome	4118573	28.6085010512	79801
Clostridium difficile BI1	699034	291482252	FN668942.1	Plasmid	45258	28.0326130187	79801
Clostridium difficile BI1	699034	291482253	FN668943.1	Plasmid	300869	24.9989197957	79801
Clostridium difficile CD196	645462	260207932	FN538970.1	Genome	4110554	28.5631815079	1235
Clostridium difficile CF5	699036	291482099	FN665652.1	Genome	4159517	28.537760514	60605
Clostridium difficile M120	699035	291482100	FN665653.1	Genome	4047729	28.6734857991	43269
Clostridium difficile M68	699037	291482250	FN668375.1	Genome	4308325	28.8761177488	45693
Clostridium difficile R20291	645463	260211391	FN545816.1	Genome	4191339	28.8060211784	15294
Clostridium kluyveri DSM 555	431943	152206095	CP000673.1	Genome	3964618	32.0203611041	91526
Clostridium kluyveri DSM 555	431943	146336987	CP000674.1	Plasmid	59182	33.3716332669	91526
Clostridium kluyveri NBRC 12016	583346	219567067	AP009049.1	Genome	3896121	31.9936418812	19692
Clostridium kluyveri NBRC 12016	583346	219570536	AP009050.1	Plasmid	59182	33.3716332669	19692
Clostridium lentocellum DSM 5427	642492	326539903	CP002582.1	Genome	4714237	34.3246425668	11261
Clostridium ljungdahlii DSM 13528	748727	300433347	CP001666.1	Genome	4630065	31.1059347979	63068
Clostridium novyi NT	386415	118133308	CP000382.1	Genome	2547720	28.8556827281	56383
Clostridium pasteurianum BC1	86416	488448414	CP003261.1	Genome	4990707	30.5767900219	12015
Clostridium pasteurianum BC1	86416	488453079	CP003262.1	Plasmid	53393	28.9401232371	12015
Clostridium perfringens ATCC 13124	195103	110673209	CP000246.1	Genome	3256683	28.3791514249	50423
Clostridium perfringens SM101	289380	110681940	CP000312.1	Genome	2897393	28.2490155806	86272
Clostridium perfringens SM101	289380	110684499	CP000313.1	Plasmid	12397	26.6838751311	86272
Clostridium perfringens SM101	289380	110684510	CP000314.1	Plasmid	12206	25.8233655579	86272
Clostridium phage phiSM101	396359	110684521	CP000315.1	Phage	38092	28.1292659876	86272
Clostridium perfringens str. 13	195102	15076712	AP003515.1	Plasmid	54310	25.4962253729	32948
Clostridium perfringens str. 13	195102	47118322	BA000016.3	Genome	3031430	28.5660562837	32948
Clostridium phytofermentans ISDg	357809	160426828	CP000885.1	Genome	4847594	35.3485254747	10462
Clostridium saccharobutylicum DSM 13864	1345695	549807177	CP006721.1	Genome	5107814	28.6623788572	11378
Clostridium saccharolyticum WM1	610130	302195072	CP002109.1	Genome	4662871	45.0047406415	65317
Clostridium saccharoperbutylacetonicum N1-4(HMT)	931276	451782877	CP004121.1	Genome	6530257	29.5414100854	29646
Clostridium saccharoperbutylacetonicum N1-4(HMT)	931276	451788599	CP004122.1	Plasmid	136188	29.3667577173	29646
Clostridium stercorarium subsp. stercorarium DSM 8532	1121335	537392242	CP003992.2	Genome	2970010	42.2549419026	52627
Clostridium stercorarium subsp. stercorarium DSM 8532	1121335	442739346	CP004044.1	Genome	2974379	42.2447845416	61354
[Clostridium] sticklandii	1511	308824094	FP565809.1	Genome	2715461	33.2997233251	85970
Clostridium sp. SY8519	1042156	338900465	AP012212.1	Genome	2835737	50.740495328	10169
Clostridium tetani E88	212717	28204652	AE015927.1	Genome	2799251	28.74929758	89425
Clostridium tetani E88	212717	28208715	AF528097.1	Plasmid	74082	24.5282254799	89425
Clostridium thermocellum ATCC 27405	203119	125712750	CP000568.1	Genome	3843301	38.9865899132	24402
Clostridium thermocellum DSM 1313	637887	316939066	CP002416.1	Genome	3561619	39.1480952904	40671
Escherichia coli O127:H6 str. E2348/69	574521	215263233	FM180568.1	Genome	4965553	50.5661504368	72528
Escherichia coli O127:H6 str. E2348/69	574521	215267788	FM180569.1	Plasmid	97978	48.0128192043	72528
Escherichia coli O127:H6 str. E2348/69	574521	215267879	FM180570.1	Plasmid	6147	52.757442655	72528
Escherichia coli 042	216592	284919779	FN554766.1	Genome	5241977	50.5629650798	44263
Escherichia coli 042	216592	284924582	FN554767.1	Plasmid	113346	49.5482857798	44263
Escherichia coli 536	362663	110341805	CP000247.1	Genome	4938920	50.5175220494	13070
Escherichia coli 55989	585055	218350208	CU928145.2	Genome	5154862	50.6562930298	26367
Escherichia coli ABU 83972	655817	307551844	CP001671.1	Genome	5131397	50.5839442943	48830
Escherichia coli ABU 83972	655817	307556638	CP001833.1	Plasmid	1564	50.895140665	48830
Escherichia coli APEC O1	405955	115511419	CP000468.1	Genome	5082025	50.5476261923	95007
Escherichia coli APEC O1	405955	88770133	DQ381420.1	Plasmid	174241	49.6456057989	95007
Escherichia coli APEC O1	405955	99867038	DQ517526.1	Plasmid	241387	46.4341493121	95007
Escherichia coli APEC O78	1274814	443419838	CP004009.1	Genome	4798435	50.6801280001	62986
Escherichia coli BL21(DE3)	469008	296142109	CP001509.3	Genome	4558953	50.8326144183	34372
Escherichia coli BL21(DE3)	469008	313848522	AM946981.2	Genome	4558947	50.8326155141	13513
Escherichia coli 'BL21-Gold(DE3)pLysS AG'	866768	253322479	CP001665.1	Genome	4570938	50.8405495765	13398
Escherichia coli B str. REL606	413997	253972022	CP000819.1	Genome	4629812	50.7694048916	71934
Escherichia coli BW2952	595496	238859724	CP001396.1	Genome	4578159	50.790678087	72262
Escherichia coli C321.deltaA	1385755	549811571	CP006698.1	Genome	4643553	50.7611951452	15354
Escherichia coli ATCC 8739	481805	169752989	CP000946.1	Genome	4746218	50.8665215125	5912
Escherichia coli CFT073	199310	26111730	AE014075.1	Genome	5231428	50.4753386647	59890
Escherichia coli str. 'clone D i14'	885275	355423321	CP002212.1	Genome	5038386	50.5593259429	39886
Escherichia coli str. 'clone D i2'	885276	355418401	CP002211.1	Genome	5038386	50.5593457905	44910
Escherichia coli DH1	536056	260447279	CP001637.1	Genome	4630707	50.8099087245	51504
Escherichia coli DH1	536056	315134697	AP012030.1	Genome	4621430	50.82915894	7049
Escherichia coli E24377A	331111	157076497	CP000795.1	Plasmid	79237	47.2721077275	71934
Escherichia coli E24377A	331111	157076566	CP000796.1	Plasmid	34367	51.6163761748	71934
Escherichia coli E24377A	331111	157076596	CP000797.1	Plasmid	70609	50.2060643827	71934
Escherichia coli E24377A	331111	157076665	CP000798.1	Plasmid	6199	52.5729956445	71934
Escherichia coli E24377A	331111	157076671	CP000799.1	Plasmid	74224	49.849105410600004	71934
Escherichia coli E24377A	331111	157076741	CP000800.1	Genome	4979619	50.6216238632	71934
Escherichia coli E24377A	331111	157081497	CP000801.1	Plasmid	5033	49.6324259885	71934
Escherichia coli ED1a	585397	218425442	CU928162.2	Genome	5209548	50.7328466884	35483
Escherichia coli ETEC H10407	316401	309700213	FN649414.1	Genome	5153435	50.7572910108	426
Escherichia coli ETEC H10407	316401	309704912	FN649415.1	Plasmid	5175	48.38647343	426
Escherichia coli ETEC H10407	316401	309704919	FN649416.1	Plasmid	5800	48.8793103448	426
Escherichia coli ETEC H10407	316401	309705521	FN649417.1	Plasmid	66681	51.0280289738	426
Escherichia coli ETEC H10407	316401	309706192	FN649418.1	Plasmid	94797	46.9128769898	426
Escherichia coli HS	331112	157065147	CP000802.1	Genome	4643538	50.8196121147	25752
Escherichia coli IAI1	585034	218359353	CU928160.2	Genome	4700560	50.7936713923	14281
Escherichia coli IAI39	585057	218368405	CU928164.2	Genome	5132068	50.6305255503	67387
Escherichia coli IHE3034	714962	294489418	CP001969.1	Genome	5108383	50.6995462165	99853
Escherichia coli JJ1886	1355100	554510692	CP006784.1	Genome	5129938	50.7907113107	61276
Escherichia coli JJ1886	1355100	554515525	CP006785.1	Plasmid	1552	51.868556701	61276
Escherichia coli JJ1886	1355100	554521644	CP006786.1	Plasmid	5167	47.5324172634	61276
Escherichia coli JJ1886	1355100	554550476	CP006787.1	Plasmid	5631	47.3805718345	61276
Escherichia coli JJ1886	1355100	554587771	CP006788.1	Plasmid	55956	45.8771177354	61276
Escherichia coli JJ1886	1355100	554590720	CP006789.1	Plasmid	110040	52.0401672119	61276
Escherichia coli str. K-12 substr. DH10B	316385	169887498	CP000948.1	Genome	4686137	50.7812938461	26956
Escherichia coli str. K-12 substr. MDS42	1110693	359330873	AP012306.1	Genome	3976195	51.1350927206	58876
Escherichia coli str. K-12 substr. MG1655	511145	545778205	U00096.3	Genome	4641652	50.7907098593	44459
Escherichia coli str. K-12 substr. W3110	316407	85674274	AP009048.1	Genome	4646332	50.7995769566	49206
Escherichia coli KO11FL	595495	323376397	CP002516.1	Genome	4920168	50.8379185426	52322
Escherichia coli KO11FL	595495	323380931	CP002517.1	Plasmid	103795	49.9754323426	52322
Escherichia coli KO11FL	595495	323381046	CP002518.1	Plasmid	5360	46.026119403	52322
Escherichia coli KO11FL	595495	383390031	CP002970.1	Genome	5021812	50.7847565779	28163
Escherichia coli KO11FL	595495	383394729	CP002971.1	Plasmid	5360	46.0074626866	28163
Escherichia coli LF82	591946	222031834	CU651637.1	Genome	4773108	50.6956054629	31312
Escherichia coli LY180	1335916	544200787	CP006584.1	Genome	4835601	50.8516314725	54689
Escherichia coli NA114	1033813	356601232	CP002797.2	Genome	4971461	51.1662668177	96514
Escherichia coli O103:H2 str. 12009	585395	257757386	AP010958.1	Genome	5449314	50.6551650355	87352
Escherichia coli O103:H2 str. 12009	585395	257762441	AP010959.1	Plasmid	75546	49.1117994335	87352
Escherichia coli O104:H4 str. 2009EL-2050	1134782	406775301	CP003297.1	Genome	5253138	50.7448500306	66841
Escherichia coli O104:H4 str. 2009EL-2050	1134782	406780272	CP003298.1	Plasmid	109274	45.3072094002	66841
Escherichia coli O104:H4 str. 2009EL-2050	1134782	406780398	CP003299.1	Plasmid	74213	47.0807001469	66841
Escherichia coli O104:H4 str. 2009EL-2050	1134782	406780485	CP003300.1	Plasmid	1549	50.8069722402	66841
Escherichia coli O104:H4 str. 2009EL-2071	1133853	407062746	CP003301.1	Genome	5312586	50.7191601228	10517
Escherichia coli O104:H4 str. 2009EL-2071	1133853	407067787	CP003302.1	Plasmid	75573	47.1676392362	10517
Escherichia coli O104:H4 str. 2009EL-2071	1133853	407067873	CP003303.1	Plasmid	1549	50.8069722402	10517
Escherichia coli O104:H4 str. 2011C-3493	1133852	407051884	CP003289.1	Genome	5273097	50.7143335311	17135
Escherichia coli O104:H4 str. 2011C-3493	1133852	407056860	CP003290.1	Plasmid	88544	49.7289483195	17135
Escherichia coli O104:H4 str. 2011C-3493	1133852	407056955	CP003291.1	Plasmid	74217	47.0943314874	17135
Escherichia coli O104:H4 str. 2011C-3493	1133852	407057050	CP003292.1	Plasmid	1549	50.8069722402	17135
Escherichia coli O111:H- str. 11128	585396	257762509	AP010960.1	Genome	5371077	50.6170736335	27719
Escherichia coli O111:H- str. 11128	585396	257767482	AP010961.1	Plasmid	204604	46.9858849289	27719
Escherichia coli O111:H- str. 11128	585396	257767705	AP010962.1	Plasmid	97897	48.1638865338	27719
Escherichia coli O111:H- str. 11128	585396	257767827	AP010963.1	Plasmid	77690	49.9948513322	27719
Escherichia coli O111:H- str. 11128	585396	257767900	AP010964.1	Plasmid	8140	49.6437346437	27719
Escherichia coli O111:H- str. 11128	585396	257767911	AP010965.1	Plasmid	6673	50.2023078076	27719
Escherichia coli O157:H7 str. EC4115	444450	209156984	CP001163.1	Plasmid	94644	47.8868179705	45298
Escherichia coli O157:H7 str. EC4115	444450	209157093	CP001164.1	Genome	5572075	50.5224893778	45298
Escherichia coli O157:H7 str. EC4115	444450	209162409	CP001165.1	Plasmid	37452	39.7148349888	45298
Escherichia coli O157:H7 str. EDL933	155864	56384585	AE005174.2	Genome	5528445	50.3884365314	16099
Escherichia coli O157:H7 str. EDL933	155864	3822114	AF074613.1	Plasmid	92077	47.6351314661	16099
Escherichia coli O157:H7 str. TW14359	544404	254590536	CP001368.1	Genome	5528136	50.5068254471	59913
Escherichia coli O157:H7 str. TW14359	544404	254595800	CP001369.1	Plasmid	94601	47.893785478	59913
Escherichia coli O157:H7 str. Sakai	386585	4589704	AB011548.2	Plasmid	3306	43.4059286146	55833
Escherichia coli O157:H7 str. Sakai	386585	4589740	AB011549.2	Plasmid	92721	47.5997886132	55833
Escherichia coli O157:H7 str. Sakai	386585	47118301	BA000007.2	Genome	5498450	50.5370604443	55833
Escherichia coli O26:H11 str. 11368	573235	257751862	AP010953.1	Genome	5697240	50.6848228265	58341
Escherichia coli O26:H11 str. 11368	573235	257757227	AP010954.1	Plasmid	85167	47.4784834502	58341
Escherichia coli O26:H11 str. 11368	573235	257757293	AP010955.1	Plasmid	63365	52.5005918094	58341
Escherichia coli O26:H11 str. 11368	573235	257757375	AP010956.1	Plasmid	5686	46.2187829757	58341
Escherichia coli O26:H11 str. 11368	573235	257757382	AP010957.1	Plasmid	4073	44.1198134054	58341
Escherichia coli O55:H7 str. CB9615	701177	290760697	CP001846.1	Genome	5386352	50.5230627334	55568
Escherichia coli O55:H7 str. CB9615	701177	290765712	CP001847.1	Plasmid	66001	48.8719867881	55568
Escherichia coli O55:H7 str. RM12579	1048689	374356928	CP003109.1	Genome	5263980	50.4645914308	40936
Escherichia coli O55:H7 str. RM12579	1048689	374361841	CP003110.1	Plasmid	94015	48.0742434718	40936
Escherichia coli O55:H7 str. RM12579	1048689	374361948	CP003111.1	Plasmid	66078	48.9134053694	40936
Escherichia coli O55:H7 str. RM12579	1048689	374362028	CP003112.1	Plasmid	12068	48.9310573417	40936
Escherichia coli O55:H7 str. RM12579	1048689	374362044	CP003113.1	Plasmid	6211	52.519723072	40936
Escherichia coli O55:H7 str. RM12579	1048689	374362052	CP003114.1	Plasmid	5954	45.8011420894	40936
Escherichia coli O7:K1 str. CE10	1072459	349736152	CP003034.1	Genome	5313531	50.557981124	20333
Escherichia coli O7:K1 str. CE10	1072459	349741162	CP003035.1	Plasmid	54289	49.208863674	20333
Escherichia coli O7:K1 str. CE10	1072459	349741228	CP003036.1	Plasmid	5163	47.4917683517	20333
Escherichia coli O7:K1 str. CE10	1072459	349741574	CP003037.1	Plasmid	4197	42.3635930426	20333
Escherichia coli O7:K1 str. CE10	1072459	349741934	CP003038.1	Plasmid	1549	51.065203357	20333
Escherichia coli O83:H1 str. NRG 857C	685038	312944605	CP001855.1	Genome	4747819	50.680259715	76466
Escherichia coli O83:H1 str. NRG 857C	685038	312949035	CP001856.1	Plasmid	147060	50.9207126343	76466
Escherichia coli P12b	910348	383101383	CP002291.1	Genome	4935294	50.8882145623	3590
Escherichia coli S88	585035	218349681	CU928146.1	Plasmid	133853	49.2928809963	857
Escherichia coli S88	585035	218363708	CU928161.2	Genome	5032268	50.6809653222	857
Escherichia coli SE11	409438	209910450	AP009240.1	Genome	4887515	50.796549985	82565
Escherichia coli SE11	409438	209915130	AP009241.1	Plasmid	100021	50.4604033153	82565
Escherichia coli SE11	409438	209915255	AP009242.1	Plasmid	91158	50.2369512275	82565
Escherichia coli SE11	409438	209915368	AP009243.1	Plasmid	60555	48.5888861366	82565
Escherichia coli SE11	409438	209915436	AP009244.1	Plasmid	6929	48.0011545678	82565
Escherichia coli SE11	409438	209915447	AP009245.1	Plasmid	5366	46.2169213567	82565
Escherichia coli SE11	409438	209915455	AP009246.1	Plasmid	4082	49.4365507104	82565
Escherichia coli SE15	431946	281177210	AP009378.1	Genome	4717338	50.7384249337	40762
Escherichia coli SE15	431946	281181549	AP009379.1	Plasmid	122345	51.0400915444	40762
Escherichia coli SMS-3-5	439855	170517292	CP000970.1	Genome	5068389	50.4966765574	85948
Escherichia coli SMS-3-5	439855	170522036	CP000971.1	Plasmid	130440	50.8118675253	85948
Escherichia coli SMS-3-5	439855	170522190	CP000972.1	Plasmid	8909	46.8402738803	85948
Escherichia coli SMS-3-5	439855	170522201	CP000973.1	Plasmid	4074	49.558173785	85948
Escherichia coli SMS-3-5	439855	170522206	CP000974.1	Plasmid	3565	43.0294530154	85948
Escherichia coli UM146	869729	307625127	CP002167.1	Genome	4993013	50.5806213603	13962
Escherichia coli UM146	869729	307629778	CP002168.1	Plasmid	114550	50.9384548232	13962
Escherichia coli UMN026	585056	218349957	CU928148.1	Plasmid	122301	50.4632014456	69820
Escherichia coli UMN026	585056	218350100	CU928149.1	Plasmid	33809	42.0331864296	69820
Escherichia coli UMN026	585056	218430358	CU928163.2	Genome	5202090	50.7163274761	69820
Escherichia coli UMNK88	696406	332341332	CP002729.1	Genome	5186416	50.7228498447	58791
Escherichia coli UMNK88	696406	332346451	CP002730.1	Plasmid	81883	49.4693648254	58791
Escherichia coli UMNK88	696406	332346539	CP002731.1	Plasmid	90868	50.336752212	58791
Escherichia coli UMNK88	696406	332346629	CP002732.1	Plasmid	81475	50.3737342743	58791
Escherichia coli UMNK88	696406	332347800	CP002733.1	Plasmid	65549	51.8940029596	58791
Escherichia coli UMNK88	696406	305670679	HQ023862.1	Plasmid	160573	52.5860512041	58791
Escherichia coli UTI89	364106	91070629	CP000243.1	Genome	5065741	50.6041860411	18773
Escherichia coli UTI89	364106	91075696	CP000244.1	Plasmid	114230	51.0251247483	18773
Escherichia coli W	566546	315059226	CP002185.1	Genome	4900968	50.8436088544	94243
Escherichia coli W	566546	315063705	CP002186.1	Plasmid	102536	49.9463603027	94243
Escherichia coli W	566546	315063834	CP002187.1	Plasmid	5360	46.026119403	94243
Escherichia coli W	566546	383403426	CP002967.1	Genome	4897452	50.8472569001	90785
Escherichia coli W	566546	383394742	CP002968.1	Plasmid	102535	49.946847418	90785
Escherichia coli W	566546	383394982	CP002969.1	Plasmid	5360	46.026119403	90785
Escherichia coli Xuzhou21	741093	386794017	CP001925.1	Genome	5386223	50.5123905936	55306
Escherichia coli Xuzhou21	741093	386799057	CP001926.1	Plasmid	92728	47.6005090156	55306
Escherichia coli Xuzhou21	741093	328551627	CP001927.1	Plasmid	37785	40.5451898902	55306
Francisella cf. novicida 3523	676032	328675182	CP002558.1	Genome	1945310	32.3236913397	33372
Francisella cf. novicida Fx1	984129	328676078	CP002557.1	Genome	1913619	32.5367797874	81000
Francisella noatunensis subsp. orientalis LADL--07-285A	1356861	564747871	CP006875.1	Genome	1858987	32.2985045081	29062
Francisella noatunensis subsp. orientalis str. Toba 04	1163389	386870570	CP003402.1	Genome	1847202	32.2162925332	56054
Francisella philomiragia subsp. philomiragia ATCC 25017	484022	167596226	CP000937.1	Genome	2045775	32.5733279564	76663
Francisella philomiragia subsp. philomiragia ATCC 25017	484022	167598138	CP000938.1	Plasmid	3936	28.4298780488	76663
Francisella tularensis subsp. tularensis FSC198	393115	110319990	AM286280.1	Genome	1892616	32.2600041424	65407
Francisella tularensis subsp. holarctica F92	1232394	421950472	CP003932.1	Genome	1886888	32.1719678116	65829
Francisella tularensis subsp. holarctica FSC200	351581	407293146	CP003862.1	Genome	1894157	32.1548847324	83572
Francisella tularensis subsp. holarctica FTNF002-00	458234	156251972	CP000803.1	Genome	1890909	32.1614630847	32915
Francisella tularensis subsp. holarctica LVS	376619	89143280	AM233362.1	Genome	1895994	32.1526333944	55987
Francisella tularensis subsp. holarctica OSU18	393011	115128880	CP000437.1	Genome	1895727	32.1581113736	59383
Francisella tularensis subsp. mediasiatica FSC147	441952	187711822	CP000915.1	Genome	1893886	32.2542117107	66451
Francisella tularensis subsp. tularensis NE061598	510831	282158286	CP001633.1	Genome	1892681	32.2600057802	90745
Francisella novicida U112	401614	118422521	CP000439.1	Genome	1910031	32.4750226567	48832
Francisella tularensis subsp. tularensis TI0902	1001534	377826522	CP003049.1	Genome	1892744	32.2584565055	3324
Francisella tularensis subsp. tularensis TIGB03	1001542	377828067	CP003048.1	Genome	1968651	32.2992241896	94684
Francisella tularensis subsp. tularensis SCHU S4	177416	240248234	AJ749949.2	Genome	1892775	32.2593546512	24990
Francisella sp. TX077308	573569	336445622	CP002872.1	Genome	2035931	32.8659468322	81111
Listeria innocua Clip11262	272626	30407126	AL592022.1	Genome	3011208	37.4389613736	4275
Listeria innocua Clip11262	272626	16415787	AL592102.1	Plasmid	81905	35.5204199988	4275
Listeria ivanovii subsp. ivanovii PAM 55	881621	346980581	FR687253.1	Genome	2928879	37.1320221832	45559
Listeria monocytogenes 07PF0776	1126011	384389519	CP003414.1	Genome	2901562	38.0436468357	10742
Listeria monocytogenes 08-5923	637381	284058907	CP001604.1	Genome	2999054	37.9649716211	55014
Listeria monocytogenes 10403S	393133	345535581	CP002002.1	Genome	2903106	38.0319561187	93134
Listeria monocytogenes serotype 4b str. F2365	265669	83316099	AE017262.2	Genome	2905187	38.0412345229	82156
Listeria monocytogenes ATCC 19117	882095	404217535	FR733643.1	Genome	2951805	37.9925841985	99778
Listeria monocytogenes serotype 4b str. CLIP 80459	568819	225875101	FM242711.1	Genome	2912690	38.0623409975	84393
Listeria monocytogenes Finland 1998	393127	346644924	CP002004.1	Genome	2874431	38.0504176305	92199
Listeria monocytogenes FSL R2-561	393126	346422776	CP002003.1	Genome	2973801	37.964241723	61151
Listeria monocytogenes HCC23	552536	217332573	CP001175.1	Genome	2976212	38.1936837833	40963
Listeria monocytogenes J0161	393130	345532625	CP002001.1	Genome	3000464	37.8627772238	11468
Listeria monocytogenes J1-220	930782	523918028	CP006047.1	Genome	3032271	37.9370775237	27983
Listeria monocytogenes J1816	930781	523917454	CP006046.1	Genome	2947460	37.9701505703	65421
Listeria monocytogenes L312	882094	406359805	FR733642.2	Genome	2912346	38.063059815	51624
Listeria monocytogenes	1639	441469547	HE999704.1	Genome	2776517	38.1109858142	45371
Listeria monocytogenes M7	1030009	336021869	CP002816.1	Genome	2976163	38.1930693984	95107
Listeria monocytogenes N53-1	1234142	441472679	HE999705.1	Genome	2776847	38.1046921202	75646
Listeria monocytogenes serotype 1/2a str. 08-6569	1196183	571335248	CP006858.1	Genome	3032624	37.9562385578	92744
Listeria monocytogenes serotype 1/2a str. 08-6997	1196184	571338240	CP006859.1	Genome	3032624	37.9562715325	29271
Listeria monocytogenes serotype 1/2a str. 10-0815	1196188	571341595	CP006860.1	Genome	3032624	37.9562715325	28448
Listeria monocytogenes serotype 1/2a str. 10-1047	1196190	571344587	CP006861.1	Genome	2998206	37.96813828	62408
Listeria monocytogenes serotype 1/2a str. 88-0478	1196176	571347529	CP006862.1	Genome	2994351	37.9694297696	14292
Listeria monocytogenes	1639	306480620	FR667692.1	Plasmid	57780	36.0384215992	67428
Listeria monocytogenes SLCC2755	932919	404226187	FR733646.1	Genome	2966146	38.0788740676	67428
Listeria monocytogenes SLCC2372	932920	306480565	FR667691.1	Plasmid	50100	35.4810379242	82219
Listeria monocytogenes SLCC2372	932920	404231932	FR733648.1	Genome	2972810	37.9535523629	82219
Listeria monocytogenes L99	563174	307569523	FM211688.1	Genome	2979198	38.1930304733	97060
Listeria monocytogenes serotype 4b str. 81-0861	1196161	571332344	CP006874.1	Genome	2974403	37.9572976493	37264
Listeria monocytogenes serotype 4b str. LL195	1230340	424012034	HF558398.1	Genome	2904662	38.0376098837	7838
Listeria monocytogenes serotype 7 str. SLCC2482	863767	306480509	FR667690.1	Plasmid	50100	35.4790419162	16351
Listeria monocytogenes serotype 7 str. SLCC2482	863767	404244296	FR720325.1	Genome	2936689	38.0103238715	16351
Listeria monocytogenes SLCC2376	882097	404240632	FR733651.1	Genome	2840185	38.2644440415	35577
Listeria monocytogenes SLCC2378	879088	404220404	FR733644.1	Genome	2941360	37.9923572769	49099
Listeria monocytogenes SLCC2479	882020	404234869	FR733649.1	Genome	2972172	37.9537254237	32529
Listeria monocytogenes SLCC2540	879089	404223279	FR733645.1	Genome	2976958	37.9310356411	25408
Listeria monocytogenes SLCC5850	882096	404229065	FR733647.1	Genome	2907142	38.0099424108	28962
Listeria monocytogenes SLCC7179	879090	404237805	FR733650.1	Genome	2882234	38.0404228109	91749
Listeria monocytogenes EGD-e	169963	30407125	AL591824.1	Genome	2944528	37.9810278591	30157
Listeria monocytogenes 08-5578	653938	284055817	CP001602.1	Genome	3032288	37.9550689117	64021
Listeria monocytogenes 08-5578	653938	284058828	CP001603.1	Plasmid	77054	36.5925195318	64021
Listeria seeligeri serovar 1/2b str. SLCC3954	683837	289169617	FN557490.1	Genome	2797636	37.3826330516	73666
Listeria welshimeri serovar 6b str. SLCC5334	386043	116740300	AM263198.1	Genome	2814130	36.3520164314	64668
Pseudomonas aeruginosa B136-33	1280938	477548288	CP004061.1	Genome	6421010	66.4234131391	73552
Pseudomonas aeruginosa c7447m	1352355	543873856	CP006728.1	Genome	6262305	66.4447356045	75810
Pseudomonas aeruginosa DK2	1093787	392316915	CP003149.1	Genome	6402658	66.2702427648	90967
Pseudomonas aeruginosa LES431	1408272	566561164	CP006937.1	Genome	6550070	66.3406803286	92464
Pseudomonas aeruginosa LESB58	557722	218768969	FM209186.1	Genome	6601757	66.2973811366	47583
Pseudomonas aeruginosa M18	941193	347302377	CP002496.1	Genome	6327754	66.5042762408	86586
Pseudomonas aeruginosa MTB-1	1415629	563408818	CP006853.1	Genome	6580038	66.2411979992	91933
Pseudomonas aeruginosa NCGM2.S1	1089456	348031532	AP012280.1	Genome	6764661	66.143802328	176
Pseudomonas aeruginosa PA1R	1279008	557709751	CP004055.1	Genome	6309305	66.2887750711	85657
Pseudomonas aeruginosa PA1	1279007	557703951	CP004054.1	Genome	6528877	66.3376565373	14487
Pseudomonas aeruginosa PA7	381754	150958624	CP000744.1	Genome	6588339	66.4494343719	26819
Pseudomonas aeruginosa PAO1-VE13	1367494	553895034	CP006832.1	Genome	6265484	66.5499105895	65957
Pseudomonas aeruginosa PAO1-VE2	1367493	553886202	CP006831.1	Genome	6265484	66.5496392617	91800
Pseudomonas aeruginosa PAO581	1352354	543879514	CP006705.1	Genome	6043974	66.3512119675	69003
Pseudomonas aeruginosa RP73	1340851	514245605	CP006245.1	Genome	6342034	66.4610596537	73953
Pseudomonas aeruginosa SCV20265	1427342	567363169	CP006931.1	Genome	6725183	66.2533495371	95564
Pseudomonas aeruginosa PAO1	208964	110227054	AE004091.2	Genome	6264404	66.5557329955	88020
Pseudomonas brassicacearum subsp. brassicacearum NFM421	994484	327374765	CP002585.1	Genome	6843248	60.7893210943	10859
Pseudomonas cichorii JBC1	1441629	572998810	CP007039.1	Genome	5986012	58.1033750016	10460
Pseudomonas denitrificans ATCC 13867	1294143	472247168	CP004143.1	Genome	5696307	65.2393910651	76627
Pseudomonas entomophila L48	384676	95101722	CT573326.1	Genome	5888780	64.1597240855	64000
Pseudomonas sp. FGI182	1259844	568237447	CP007012.1	Genome	5891312	63.2822875448	85167
Pseudomonas fluorescens A506	1037911	387159426	CP003041.1	Genome	5962570	60.0317648262	75310
Pseudomonas fluorescens A506	1037911	510145422	CP003042.1	Plasmid	56977	51.9086648999	75310
Pseudomonas protegens CHA0	1124983	500239649	CP003190.1	Genome	6867980	63.3905893727	71981
Pseudomonas fluorescens F113	1114970	359757955	CP003150.1	Genome	6845832	60.7839923621	59159
Pseudomonas fluorescens Pf0-1	205922	253992019	CP000094.2	Genome	6438405	60.520952006	79824
Pseudomonas fluorescens SBW25	216595	229359445	AM181176.4	Genome	6722539	60.5045653138	53142
Pseudomonas fulva 12-X	743720	333113473	CP002727.1	Genome	4920769	63.511678764	23922
Pseudomonas mendocina NK-01	1001585	328915200	CP002620.1	Genome	5434353	62.5079379275	34079
Pseudomonas mendocina ymp	399739	145573243	CP000680.1	Genome	5072807	64.6761447853	75825
Pseudomonas monteilii SB3078	1435044	567348216	CP006978.1	Genome	6000087	62.4612109791	84163
Pseudomonas monteilii SB3101	1435058	567355861	CP006979.1	Genome	5945120	62.4933054337	14923
Pseudomonas putida ND6	231023	42602315	AY208917.2	Plasmid	101858	56.9645977734	46300
Pseudomonas putida ND6	231023	388557647	CP003588.1	Genome	6085449	61.7726152992	46300
Pseudomonas putida ND6	231023	388563801	CP003589.1	Plasmid	117003	57.8130475287	46300
Pseudomonas poae RE*1-1-14	1282356	445198867	CP004045.1	Genome	5512241	60.847267019	44821
Pseudomonas putida BIRD-1	931281	313496345	CP002290.1	Genome	5731541	61.7416502822	30836
Pseudomonas putida DOT-T1E	1196325	397329500	CP003734.1	Genome	6260702	61.4299961889	16259
Pseudomonas putida F1	351746	148509317	CP000712.1	Genome	5959964	61.8619340654	97640
Pseudomonas putida GB-1	76869	166857509	CP000926.1	Genome	6078430	61.9422449547	66190
Pseudomonas putida H8234	1331671	511519639	CP005976.1	Genome	6870827	61.597897895	29030
Pseudomonas putida HB3267	1215088	430790723	CP003738.1	Genome	5875750	62.5983576565	13622
Pseudomonas putida HB3267	1215088	430799226	CP003739.1	Plasmid	80360	60.0323544052	13622
Pseudomonas putida KT2440	160488	24987239	AE015451.1	Genome	6181863	61.524090715	73810
Pseudomonas putida NBRC 14164	1211579	512381003	AP013070.1	Genome	6156701	62.3307839702	69582
Pseudomonas putida S16	1042876	338835784	CP002870.1	Genome	5984790	62.3224206697	55059
Pseudomonas sp. UW4	1207075	426265132	CP003880.1	Genome	6183388	60.0548598923	5897
Pseudomonas putida W619	390235	169757190	CP000949.1	Genome	5774330	61.4355951253	99169
Pseudomonas resinovorans NBRC 106553	1245471	512374267	AP013068.1	Genome	6285863	65.5545149489	41731
Pseudomonas resinovorans NBRC 106553	1245471	512379920	AP013069.1	Plasmid	198965	56.3772522806	41731
Pseudomonas stutzeri A1501	379731	145568602	CP000304.1	Genome	4567418	63.8784976545	42584
Pseudomonas stutzeri ATCC 17588: LMG 11199	96563	338799449	CP002881.1	Genome	4547930	63.92842458	52418
Pseudomonas stutzeri CCUG 29243	1196835	390981275	CP003677.1	Genome	4709064	62.6655318339	6933
Pseudomonas stutzeri DSM 10701	1123519	395806679	CP003725.1	Genome	4174118	63.2135699087	1273
Pseudomonas stutzeri DSM 4166	996285	327478612	CP002622.1	Genome	4689946	64.0306945965	1553
Pseudomonas stutzeri RCH2	644801	431823496	CP003071.1	Genome	4575057	62.5217128442	19853
Pseudomonas stutzeri RCH2	644801	431827728	CP003072.1	Plasmid	12763	53.850975476	19853
Pseudomonas stutzeri RCH2	644801	431827745	CP003073.1	Plasmid	9865	60.3345159655	19853
Pseudomonas stutzeri RCH2	644801	431827761	CP003074.1	Plasmid	2804	61.8402282454	19853
Pseudomonas syringae pv. phaseolicola 1448A	264730	71553748	CP000058.1	Genome	5928787	58.0150206105	56489
Pseudomonas syringae pv. phaseolicola 1448A	264730	71558731	CP000059.1	Plasmid	131950	54.1083743842	56489
Pseudomonas syringae pv. phaseolicola 1448A	264730	71558859	CP000060.1	Plasmid	51711	55.9590802731	56489
Pseudomonas syringae pv. syringae B728a	205918	63253978	CP000075.1	Genome	6093698	59.2328008378	47134
Pseudomonas syringae pv. tomato str. DC3000	223283	28856110	AE016853.1	Genome	6397126	58.3988809975	96507
Pseudomonas syringae pv. tomato str. DC3000	223283	28856039	AE016854.1	Plasmid	67473	56.1661701718	96507
Pseudomonas syringae pv. tomato str. DC3000	223283	28855971	AE016855.1	Plasmid	73661	55.1458709493	96507
Pseudomonas sp. TKP	1415630	566060467	CP006852.1	Genome	7012672	60.4866304884	64953
Pseudomonas sp. VLB120	69328	556072477	CP003961.1	Genome	5644569	61.8283876059	52726
Pseudomonas sp. VLB120	69328	556042023	CP003962.1	Plasmid	321653	56.7680077599	52726
Salmonella bongori NCTC 12419	218493	339511397	FR877557.1	Genome	4460105	51.3296884266	8564
Salmonella bongori N268-08	1197719	526125113	CP006608.1	Genome	4683551	51.3411511906	6144
Salmonella bongori N268-08	1197719	526130078	CP006609.1	Plasmid	89986	50.1666925966	6144
Salmonella enterica subsp. arizonae serovar 62:z4,z23:-	41514	160863331	CP000880.1	Genome	4600800	51.376738828	84278
Salmonella enterica subsp. enterica serovar Choleraesuis str. SC-B67	321314	62126203	AE017220.1	Genome	4755700	52.1566961751	29824
Salmonella enterica subsp. enterica serovar Choleraesuis str. SC-B67	321314	45359286	AY509003.1	Plasmid	49558	52.114693894	29824
Salmonella enterica subsp. enterica serovar Choleraesuis str. SC-B67	321314	45758072	AY509004.1	Plasmid	138742	51.3089042972	29824
Salmonella enterica subsp. enterica serovar Paratyphi A str. ATCC 9150	295319	56126533	CP000026.1	Genome	4585229	52.1643520967	44019
Salmonella enterica subsp. enterica serovar 4,[5],12:i:- str. 08-1736	866913	523821078	CP006602.1	Genome	4822189	52.2492378461	62663
Salmonella enterica subsp. enterica serovar Agona str. 24249	1406860	563346448	CP006876.1	Genome	4762840	52.1125211009	72674
Salmonella enterica subsp. enterica serovar Agona str. SL483	454166	197211002	CP001137.1	Plasmid	37978	40.7446416346	82163
Salmonella enterica subsp. enterica serovar Agona str. SL483	454166	197211055	CP001138.1	Genome	4798660	52.0841860019	82163
Salmonella enterica subsp. enterica serovar Bovismorbificans str. 3114	1320309	560176986	HF969015.2	Genome	4680283	52.1607347248	95826
Salmonella enterica subsp. enterica serovar Bovismorbificans str. 3114	1320309	537739812	HF969016.1	Plasmid	93046	52.6556756873	95826
Salmonella enterica subsp. enterica serovar Cubana str. CFSAN002050	1271863	523815970	CP006055.1	Genome	4977480	52.2417367825	43605
Salmonella enterica subsp. enterica serovar Cubana str. CFSAN002050	1271863	523820642	CP006056.1	Plasmid	166668	45.2102383181	43605
Salmonella enterica subsp. enterica serovar Cubana str. CFSAN002050	1271863	523820942	CP006057.1	Plasmid	122863	48.3742054158	43605
Salmonella enterica subsp. enterica serovar Dublin str. CT_02021853	439851	197936152	CP001143.1	Plasmid	74551	48.6338211426	90646
Salmonella enterica subsp. enterica serovar Dublin str. CT_02021853	439851	197936256	CP001144.1	Genome	4842908	52.1796201786	90646
Salmonella enterica subsp. enterica serovar Enteritidis str. P125109	550537	206707319	AM933172.1	Genome	4685848	52.1673131523	10365
Salmonella enterica subsp. enterica serovar Gallinarum str. 287/91	550538	205271127	AM933173.1	Genome	4658697	52.2045541919	53664
Salmonella enterica subsp. enterica serovar Gallinarum/pullorum str. CDC1983-67	1225522	537372315	CP003786.1	Genome	4623089	52.2280881895	75178
Salmonella enterica subsp. enterica serovar Gallinarum/pullorum str. RKS5078	1081093	357204415	CP003047.1	Genome	4637962	52.2092246551	8938
Salmonella enterica subsp. enterica serovar Heidelberg str. 41578	1124936	523795581	CP004086.1	Genome	4793479	52.1784908206	92344
Salmonella enterica subsp. enterica serovar Heidelberg str. 41578	1124936	523800110	CP004087.1	Plasmid	117929	51.7709808444	92344
Salmonella enterica subsp. enterica serovar Heidelberg str. 41578	1124936	523800930	CP004088.1	Plasmid	35297	41.502110661	92344
Salmonella enterica subsp. enterica serovar Heidelberg str. 41578	1124936	523802110	CP004857.1	Plasmid	4773	53.3207626231	92344
Salmonella enterica subsp. enterica serovar Heidelberg str. B182	1160717	383796300	CP003416.1	Genome	4750465	52.1894803982	52581
Salmonella enterica subsp. enterica serovar Heidelberg str. B182	1160717	383800589	CP003417.1	Plasmid	37581	41.2123147335	52581
Salmonella enterica subsp. enterica serovar Heidelberg str. CFSAN002069	1271864	559187611	CP005389.2	Plasmid	110363	52.3671882787	36834
Salmonella enterica subsp. enterica serovar Heidelberg str. CFSAN002069	1271864	559187652	CP005390.2	Genome	4783943	52.155638142	36834
Salmonella enterica subsp. enterica serovar Heidelberg str. CFSAN002069	1271864	559188161	CP005391.2	Plasmid	37679	41.1980148093	36834
Salmonella enterica subsp. enterica serovar Heidelberg str. SL476	454169	194405479	CP001118.1	Plasmid	91374	50.3184713376	17238
Salmonella enterica subsp. enterica serovar Heidelberg str. SL476	454169	194405605	CP001119.1	Plasmid	3373	55.1141417136	17238
Salmonella enterica subsp. enterica serovar Heidelberg str. SL476	454169	194405610	CP001120.1	Genome	4888768	52.0865584131	17238
Salmonella enterica subsp. enterica serovar Javiana str. CFSAN001992	1267753	451908532	CP004026.1	Plasmid	24012	48.4049641846	93227
Salmonella enterica subsp. enterica serovar Javiana str. CFSAN001992	1267753	451908558	CP004027.1	Genome	4634161	52.2100116936	93227
Salmonella enterica subsp. enterica serovar Javiana str. CFSAN001992	1267753	451912923	CP004028.1	Plasmid	17094	48.2683982684	93227
Salmonella enterica subsp. enterica serovar Newport str. SL254	423368	133905002	CP000604.1	Plasmid	176473	52.8177114913	53327
Salmonella enterica subsp. enterica serovar Newport str. SL254	423368	194400862	CP001112.1	Plasmid	3605	43.0235783634	53327
Salmonella enterica subsp. enterica serovar Newport str. SL254	423368	194400866	CP001113.1	Genome	4827641	52.216724483	53327
Salmonella enterica subsp. enterica serovar Newport str. USMARC-S3124.1	877468	528171613	CP006631.1	Genome	4915960	52.1397244892	83800
Salmonella enterica subsp. enterica serovar Paratyphi A str. AKU_12601	554290	197092687	FM200053.1	Genome	4581797	52.1836737856	87615
Salmonella enterica subsp. enterica serovar Paratyphi B str. SPB7	1016998	161361677	CP000886.1	Genome	4858887	52.1097527067	62266
Salmonella enterica subsp. enterica serovar Paratyphi C strain RKS4594	476213	224466365	CP000857.1	Genome	4833080	52.1632375214	40755
Salmonella enterica subsp. enterica serovar Paratyphi C strain RKS4594	476213	224470944	CP000858.1	Plasmid	55414	52.7502075288	40755
Salmonella enterica subsp. enterica serovar Pullorum str. S06004	1298917	529190224	CP006575.1	Genome	4682599	52.1379473237	51491
Salmonella enterica subsp. enterica serovar Schwarzengrund str. CVM19633	439843	194709275	CP001125.1	Plasmid	110227	53.9840510946	83866
Salmonella enterica subsp. enterica serovar Schwarzengrund str. CVM19633	439843	194709398	CP001126.1	Plasmid	4585	47.4809160305	83866
Salmonella enterica subsp. enterica serovar Schwarzengrund str. CVM19633	439843	194709404	CP001127.1	Genome	4709075	52.1741318624	83866
Salmonella enterica subsp. enterica serovar Thompson str. RM6836	1064551	548713695	CP006717.1	Genome	4707648	52.2460897671	89757
Salmonella enterica subsp. enterica serovar Typhimurium str. 14028S	588858	267990039	CP001362.1	Plasmid	93832	53.1151419558	59655
Salmonella enterica subsp. enterica serovar Typhimurium str. 14028S	588858	267991652	CP001363.1	Genome	4870265	52.1963794578	59655
Salmonella enterica subsp. enterica serovar Typhimurium str. ST4/74	909946	323128316	CP002487.1	Genome	4878013	52.1833582649	81972
Salmonella enterica subsp. enterica serovar Typhimurium str. ST4/74	909946	323132942	CP002488.1	Plasmid	93842	53.111613137	81972
Salmonella enterica subsp. enterica serovar Typhimurium str. ST4/74	909946	323133059	CP002489.1	Plasmid	86908	50.1864040134	81972
Salmonella enterica subsp. enterica serovar Typhimurium str. ST4/74	909946	323133150	CP002490.1	Plasmid	8688	60.9576427256	81972
Salmonella enterica subsp. enterica serovar Typhimurium str. 798	1008297	380461645	CP003386.1	Genome	4876219	52.1769633398	99932
Salmonella enterica subsp. enterica serovar Typhimurium str. 798	1008297	380467436	CP003387.1	Plasmid	93877	53.1035290859	99932
Salmonella enterica subsp. enterica serovar Typhimurium str. SL1344	216597	301156631	FQ312003.1	Genome	4878012	52.1833279623	82529
Salmonella enterica subsp. enterica serovar Typhimurium str. SL1344	216597	381139501	HE654724.1	Plasmid	93842	53.111613137	82529
Salmonella enterica subsp. enterica serovar Typhimurium str. SL1344	216597	381139603	HE654725.1	Plasmid	86908	50.1864040134	82529
Salmonella enterica subsp. enterica serovar Typhimurium str. SL1344	216597	381139700	HE654726.1	Plasmid	8688	60.9576427256	82529
Salmonella enterica subsp. enterica serovar Typhimurium str. T000240	718274	312910970	AP011957.1	Genome	4954814	52.2081353609	91868
Salmonella enterica subsp. enterica serovar Typhimurium str. T000240	718274	312915693	AP011958.1	Plasmid	106510	53.4691578256	91868
Salmonella enterica subsp. enterica serovar Typhimurium str. T000240	718274	312915833	AP011959.1	Plasmid	8670	60.9457900807	91868
Salmonella enterica subsp. enterica serovar Typhimurium str. U288	1171376	482539349	CP003836.1	Genome	4852606	52.1833010964	65044
Salmonella enterica subsp. enterica serovar Typhimurium str. U288	1171376	482544863	CP004058.1	Plasmid	148711	52.9516982604	65044
Salmonella enterica subsp. enterica serovar Typhimurium str. U288	1171376	482545064	CP004059.1	Plasmid	11067	61.7601879461	65044
Salmonella enterica subsp. enterica serovar Typhimurium str. U288	1171376	482546962	CP004060.1	Plasmid	4675	50.9946524064	65044
Salmonella enterica subsp. enterica serovar Typhimurium str. D23580	568708	261245233	FN424405.1	Genome	4879400	52.1900848465	2818
Salmonella enterica subsp. enterica serovar Typhimurium str. UK-1	990282	332986951	CP002614.1	Genome	4817868	52.2062870963	63208
Salmonella enterica subsp. enterica serovar Typhimurium str. UK-1	990282	332991407	CP002615.1	Plasmid	93277	53.0291497368	63208
Salmonella enterica subsp. enterica serovar Typhimurium var. 5- str. CFSAN001921	1271862	523806722	CP006048.1	Genome	4859931	52.1734773601	65751
Salmonella enterica subsp. enterica serovar Typhimurium var. 5- str. CFSAN001921	1271862	523811284	CP006050.1	Plasmid	221009	51.7426892118	65751
Salmonella enterica subsp. enterica serovar Typhimurium var. 5- str. CFSAN001921	1271862	523811518	CP006051.1	Plasmid	4675	52.9197860963	65751
Salmonella enterica subsp. enterica serovar Typhimurium var. 5- str. CFSAN001921	1271862	523811524	CP006052.1	Plasmid	3609	43.2529786644	65751
Salmonella enterica subsp. enterica serovar Typhi str. P-stx-12	1132507	374352002	CP003278.1	Genome	4768352	52.0639415882	27187
Salmonella enterica subsp. enterica serovar Typhi str. P-stx-12	1132507	374356693	CP003279.1	Plasmid	181431	46.4297721999	27187
Salmonella enterica subsp. enterica serovar Typhi str. Ty21a	527001	485080253	CP002099.1	Genome	4791958	52.0416289124	53986
Salmonella enterica subsp. enterica serovar Typhi str. Ty2	209261	29140506	AE014613.1	Genome	4791961	52.0515922396	72726
Salmonella enterica subsp. enterica serovar Weltevreden str. 2007-60-3289-1	936157	320084287	FR775188.1	Contig	1133	64.1659311562	3671
Salmonella enterica subsp. enterica serovar Weltevreden str. 2007-60-3289-1	936157	320084289	FR775189.1	Contig	702	65.3846153846	3671
Salmonella enterica subsp. enterica serovar Weltevreden str. 2007-60-3289-1	936157	320084290	FR775190.1	Contig	950	63.4736842105	3671
Salmonella enterica subsp. enterica serovar Weltevreden str. 2007-60-3289-1	936157	320084291	FR775191.1	Contig	227697	53.6796707906	3671
Salmonella enterica subsp. enterica serovar Weltevreden str. 2007-60-3289-1	936157	320084503	FR775192.1	Contig	85076	51.4140298086	3671
Salmonella enterica subsp. enterica serovar Weltevreden str. 2007-60-3289-1	936157	320084584	FR775193.1	Contig	67379	50.9016162306	3671
Salmonella enterica subsp. enterica serovar Weltevreden str. 2007-60-3289-1	936157	320084644	FR775194.1	Contig	86645	52.731259738	3671
Salmonella enterica subsp. enterica serovar Weltevreden str. 2007-60-3289-1	936157	320084732	FR775195.1	Contig	196931	53.1343465478	3671
Salmonella enterica subsp. enterica serovar Weltevreden str. 2007-60-3289-1	936157	320084926	FR775196.1	Contig	366	53.825136612	3671
Salmonella enterica subsp. enterica serovar Weltevreden str. 2007-60-3289-1	936157	320084927	FR775197.1	Contig	100719	51.6665177375	3671
Salmonella enterica subsp. enterica serovar Weltevreden str. 2007-60-3289-1	936157	320085022	FR775198.1	Contig	417	49.1606714628	3671
Salmonella enterica subsp. enterica serovar Weltevreden str. 2007-60-3289-1	936157	320085023	FR775199.1	Contig	11212	46.6107741705	3671
Salmonella enterica subsp. enterica serovar Weltevreden str. 2007-60-3289-1	936157	320085034	FR775200.1	Contig	157051	52.7357355254	3671
Salmonella enterica subsp. enterica serovar Weltevreden str. 2007-60-3289-1	936157	320085185	FR775201.1	Contig	12386	55.2963022768	3671
Salmonella enterica subsp. enterica serovar Weltevreden str. 2007-60-3289-1	936157	320085196	FR775202.1	Contig	29449	50.840436008	3671
Salmonella enterica subsp. enterica serovar Weltevreden str. 2007-60-3289-1	936157	320085224	FR775203.1	Contig	31901	52.6284442494	3671
Salmonella enterica subsp. enterica serovar Weltevreden str. 2007-60-3289-1	936157	320085251	FR775204.1	Contig	7643	48.7766583802	3671
Salmonella enterica subsp. enterica serovar Weltevreden str. 2007-60-3289-1	936157	320085261	FR775205.1	Contig	6058	46.2528887422	3671
Salmonella enterica subsp. enterica serovar Weltevreden str. 2007-60-3289-1	936157	320085269	FR775206.1	Contig	32990	51.5944225523	3671
Salmonella enterica subsp. enterica serovar Weltevreden str. 2007-60-3289-1	936157	320085303	FR775207.1	Contig	78136	52.615951674	3671
Salmonella enterica subsp. enterica serovar Weltevreden str. 2007-60-3289-1	936157	320085373	FR775208.1	Contig	5247	48.9422527158	3671
Salmonella enterica subsp. enterica serovar Weltevreden str. 2007-60-3289-1	936157	320085380	FR775209.1	Contig	1582	37.4841972187	3671
Salmonella enterica subsp. enterica serovar Weltevreden str. 2007-60-3289-1	936157	320085382	FR775210.1	Contig	96329	51.9656593549	3671
Salmonella enterica subsp. enterica serovar Weltevreden str. 2007-60-3289-1	936157	320085495	FR775211.1	Contig	3248	47.4445812808	3671
Salmonella enterica subsp. enterica serovar Weltevreden str. 2007-60-3289-1	936157	320085501	FR775212.1	Contig	17669	53.8513781199	3671
Salmonella enterica subsp. enterica serovar Weltevreden str. 2007-60-3289-1	936157	320085523	FR775213.1	Contig	64694	51.7636875135	3671
Salmonella enterica subsp. enterica serovar Weltevreden str. 2007-60-3289-1	936157	320085595	FR775214.1	Contig	680	57.5	3671
Salmonella enterica subsp. enterica serovar Weltevreden str. 2007-60-3289-1	936157	320085596	FR775215.1	Contig	2286	58.3989501312	3671
Salmonella enterica subsp. enterica serovar Weltevreden str. 2007-60-3289-1	936157	320085597	FR775216.1	Contig	5983	43.9244526157	3671
Salmonella enterica subsp. enterica serovar Weltevreden str. 2007-60-3289-1	936157	320085603	FR775217.1	Contig	131230	51.5682389697	3671
Salmonella enterica subsp. enterica serovar Weltevreden str. 2007-60-3289-1	936157	320085741	FR775218.1	Contig	305	53.1147540984	3671
Salmonella enterica subsp. enterica serovar Weltevreden str. 2007-60-3289-1	936157	320085742	FR775219.1	Contig	107078	50.7106968752	3671
Salmonella enterica subsp. enterica serovar Weltevreden str. 2007-60-3289-1	936157	320085855	FR775220.1	Contig	39232	50.2446982055	3671
Salmonella enterica subsp. enterica serovar Weltevreden str. 2007-60-3289-1	936157	320085891	FR775221.1	Contig	388271	50.6071790064	3671
Salmonella enterica subsp. enterica serovar Weltevreden str. 2007-60-3289-1	936157	320086298	FR775222.1	Contig	118417	51.8979538411	3671
Salmonella enterica subsp. enterica serovar Weltevreden str. 2007-60-3289-1	936157	320086427	FR775223.1	Contig	425	44	3671
Salmonella enterica subsp. enterica serovar Weltevreden str. 2007-60-3289-1	936157	320086428	FR775224.1	Contig	293530	51.9725411372	3671
Salmonella enterica subsp. enterica serovar Weltevreden str. 2007-60-3289-1	936157	320086708	FR775225.1	Contig	107917	53.3493332839	3671
Salmonella enterica subsp. enterica serovar Weltevreden str. 2007-60-3289-1	936157	320086808	FR775226.1	Contig	52810	49.6818784321	3671
Salmonella enterica subsp. enterica serovar Weltevreden str. 2007-60-3289-1	936157	320086871	FR775227.1	Contig	17569	48.3408275941	3671
Salmonella enterica subsp. enterica serovar Weltevreden str. 2007-60-3289-1	936157	320086895	FR775228.1	Contig	107084	54.0155392029	3671
Salmonella enterica subsp. enterica serovar Weltevreden str. 2007-60-3289-1	936157	320086998	FR775229.1	Contig	11127	53.6532758156	3671
Salmonella enterica subsp. enterica serovar Weltevreden str. 2007-60-3289-1	936157	320087007	FR775230.1	Contig	105723	53.667603076	3671
Salmonella enterica subsp. enterica serovar Weltevreden str. 2007-60-3289-1	936157	320087092	FR775231.1	Contig	27329	50.7885396465	3671
Salmonella enterica subsp. enterica serovar Weltevreden str. 2007-60-3289-1	936157	320087125	FR775232.1	Contig	49242	54.1590512164	3671
Salmonella enterica subsp. enterica serovar Weltevreden str. 2007-60-3289-1	936157	320087175	FR775233.1	Contig	54435	52.3762285294	3671
Salmonella enterica subsp. enterica serovar Weltevreden str. 2007-60-3289-1	936157	320087228	FR775234.1	Contig	298790	52.3685531644	3671
Salmonella enterica subsp. enterica serovar Weltevreden str. 2007-60-3289-1	936157	320087538	FR775235.1	Contig	2255	49.0909090909	3671
Salmonella enterica subsp. enterica serovar Weltevreden str. 2007-60-3289-1	936157	320087541	FR775236.1	Contig	253936	52.4545554785	3671
Salmonella enterica subsp. enterica serovar Weltevreden str. 2007-60-3289-1	936157	320087798	FR775237.1	Contig	44575	51.863151991	3671
Salmonella enterica subsp. enterica serovar Weltevreden str. 2007-60-3289-1	936157	320087843	FR775238.1	Contig	28804	50.7985002083	3671
Salmonella enterica subsp. enterica serovar Weltevreden str. 2007-60-3289-1	936157	320087890	FR775239.1	Contig	358802	53.3639723301	3671
Salmonella enterica subsp. enterica serovar Weltevreden str. 2007-60-3289-1	936157	320088239	FR775240.1	Contig	32931	53.2082232547	3671
Salmonella enterica subsp. enterica serovar Weltevreden str. 2007-60-3289-1	936157	320088267	FR775241.1	Contig	48780	52.2427224272	3671
Salmonella enterica subsp. enterica serovar Weltevreden str. 2007-60-3289-1	936157	320088314	FR775242.1	Contig	91979	53.0142749976	3671
Salmonella enterica subsp. enterica serovar Weltevreden str. 2007-60-3289-1	936157	320088398	FR775243.1	Contig	145936	52.2777107773	3671
Salmonella enterica subsp. enterica serovar Weltevreden str. 2007-60-3289-1	936157	320088536	FR775244.1	Contig	4695	50.0319488818	3671
Salmonella enterica subsp. enterica serovar Weltevreden str. 2007-60-3289-1	936157	320088540	FR775245.1	Contig	63517	53.3668151833	3671
Salmonella enterica subsp. enterica serovar Weltevreden str. 2007-60-3289-1	936157	320088607	FR775246.1	Contig	353015	51.5462515757	3671
Salmonella enterica subsp. enterica serovar Weltevreden str. 2007-60-3289-1	936157	320088940	FR775247.1	Contig	2143	47.5501633224	3671
Salmonella enterica subsp. enterica serovar Weltevreden str. 2007-60-3289-1	936157	320088944	FR775248.1	Contig	5732	44.9930216329	3671
Salmonella enterica subsp. enterica serovar Weltevreden str. 2007-60-3289-1	936157	320088950	FR775249.1	Contig	149763	51.7711317215	3671
Salmonella enterica subsp. enterica serovar Weltevreden str. 2007-60-3289-1	936157	320089089	FR775250.1	Contig	3300	51.1515151515	3671
Salmonella enterica subsp. enterica serovar Weltevreden str. 2007-60-3289-1	936157	320089093	FR775251.1	Contig	3558	58.1787521079	3671
Salmonella enterica subsp. enterica serovar Weltevreden str. 2007-60-3289-1	936157	320089095	FR775252.1	Contig	423	52.7186761229	3671
Salmonella enterica subsp. enterica serovar Weltevreden str. 2007-60-3289-1	936157	320089096	FR775253.1	Contig	1149	55.7006092254	3671
Salmonella enterica subsp. enterica serovar Weltevreden str. 2007-60-3289-1	936157	320089180	FR775255.1	Contig	81965	48.7561764168	3671
Salmonella enterica subsp. enterica serovar Typhimurium str. DT104	85569	545006446	HF937208.1	Genome	4933631	52.1133623492	63559
Salmonella enterica subsp. enterica serovar Typhimurium str. DT104	85569	545010944	HF937209.1	Plasmid	94034	53.1286555927	63559
Salmonella enterica subsp. enterica serovar Typhimurium str. LT2	99287	16445344	AE006468.1	Genome	4857432	52.2215030493	61539
Salmonella enterica subsp. enterica serovar Typhimurium str. LT2	99287	16445224	AE006471.1	Plasmid	93939	53.128093763	61539
Salmonella enterica subsp. enterica serovar Typhi str. CT18	220341	30407157	AL513382.1	Genome	4809037	52.0927162756	92813
Salmonella enterica subsp. enterica serovar Typhi str. CT18	220341	16505740	AL513383.1	Plasmid	218160	47.5811331133	92813
Salmonella enterica subsp. enterica serovar Typhi str. CT18	220341	16505981	AL513384.1	Plasmid	106516	50.6064816553	92813
Shigella boydii CDC 3083-94	344609	187426707	CP001058.1	Plasmid	2089	47.1517472475	86274
Shigella boydii CDC 3083-94	344609	187426711	CP001059.1	Plasmid	33103	41.3618101078	86274
Shigella boydii CDC 3083-94	344609	187426764	CP001060.1	Plasmid	5114	46.3629253031	86274
Shigella boydii CDC 3083-94	344609	187763155	CP001061.1	Plasmid	7437	49.1058222402	86274
Shigella boydii CDC 3083-94	344609	187426769	CP001062.1	Plasmid	210919	46.0717147341	86274
Shigella boydii CDC 3083-94	344609	187427012	CP001063.1	Genome	4615997	51.3327456669	86274
Shigella boydii Sb227	300268	81244029	CP000036.1	Genome	4519823	51.2128019172	57329
Shigella boydii Sb227	300268	81248166	CP000037.1	Plasmid	126697	47.4099623511	57329
Shigella dysenteriae 1617	754093	558570689	CP006736.1	Genome	4302517	51.2345448025	36680
Shigella dysenteriae 1617	754093	558576836	CP006737.1	Plasmid	177681	44.9316471654	36680
Shigella dysenteriae Sd197	300267	81239530	CP000034.1	Genome	4369232	51.2496933099	21886
Shigella dysenteriae Sd197	300267	81243805	CP000035.1	Plasmid	182726	44.8042424176	21886
Shigella dysenteriae Sd197	300267	141327048	CP000640.1	Plasmid	8953	39.6515134592	21886
Shigella flexneri 2002017	591020	281599365	CP001383.1	Genome	4650856	50.8500800713	56995
Shigella flexneri 2002017	591020	281603741	CP001384.1	Plasmid	223364	45.9004136745	56995
Shigella flexneri 2002017	591020	281604044	CP001385.1	Plasmid	6850	44.0291970803	56995
Shigella flexneri 2002017	591020	281604056	CP001386.1	Plasmid	6200	52.5806451613	56995
Shigella flexneri 2002017	591020	281604065	CP001387.1	Plasmid	4042	52.6224641267	56995
Shigella flexneri 2002017	591020	281604070	CP001388.1	Plasmid	3180	45.0314465409	56995
Shigella flexneri 2a str. 2457T	198215	30043918	AE014073.1	Genome	4599354	50.9057576347	7253
Shigella flexneri 2a str. 301	198214	342360612	AE005674.2	Genome	4607202	50.8894769537	57789
Shigella flexneri 2a str. 301	198214	18462515	AF386526.1	Plasmid	221618	45.7670405833	57789
Shigella flexneri 5 str. 8401	373384	110613622	CP000266.1	Genome	4574284	50.9177392571	31444
Shigella sonnei Ss046	300269	73854091	CP000038.1	Genome	4825265	51.0097580133	60356
Shigella sonnei Ss046	300269	73858315	CP000039.1	Plasmid	214396	45.2662363104	60356
Shigella sonnei Ss046	300269	141327069	CP000641.1	Plasmid	8401	55.4100702297	60356
Shigella sonnei Ss046	300269	141327082	CP000642.1	Plasmid	5153	45.759751601	60356
Shigella sonnei Ss046	300269	141327103	CP000643.1	Plasmid	2101	47.1204188482	60356
Shigella sonnei 53G	216599	374269796	HE616528.1	Genome	4988504	50.9833609435	25322
Shigella sonnei 53G	216599	374269797	HE616529.1	Plasmid	215774	45.1954359654	25322
Shigella sonnei 53G	216599	374269798	HE616530.1	Plasmid	5153	45.7403454298	25322
Shigella sonnei 53G	216599	374269799	HE616531.1	Plasmid	2089	47.1996170416	25322
Shigella sonnei 53G	216599	374269800	HE616532.1	Plasmid	8953	39.6515134592	25322
Staphylococcus aureus 04-02981	703339	311222926	CP001844.2	Genome	2821452	32.8966078459	37062
Staphylococcus aureus 08BA02176	1229492	404438823	CP003808.1	Genome	2782313	32.9404348109	21362
Staphylococcus aureus subsp. aureus 11819-97	1123523	364521258	CP003193.1	Plasmid	22317	29.0585652193	98889
Staphylococcus aureus subsp. aureus 11819-97	1123523	364521287	CP003194.1	Genome	2846546	32.8765106905	98889
Staphylococcus aureus subsp. aureus 55/2053	585143	532126991	CP002388.1	Genome	2756919	32.8087259727	47405
Staphylococcus aureus subsp. aureus 55/2053	585143	532127363	CP002389.1	Plasmid	20449	35.0237175412	47405
Staphylococcus aureus subsp. aureus 6850	1392476	537376647	CP006706.1	Genome	2736560	32.7833484375	42023
Staphylococcus aureus subsp. aureus MRSA252	282458	49240382	BX571856.1	Genome	2902619	32.8071648398	70630
Staphylococcus aureus subsp. aureus MSSA476	282459	49243355	BX571857.1	Genome	2799802	32.8503587039	33288
Staphylococcus aureus subsp. aureus MSSA476	282459	49168429	BX571858.1	Plasmid	20652	28.3652914972	33288
Staphylococcus aureus Bmb9393	1321369	520996365	CP005288.1	Genome	2980548	32.9150209961	98317
Staphylococcus aureus Bmb9393	1321369	520999017	CP005289.1	Plasmid	2908	29.401650619	98317
Staphylococcus aureus CA-347	1323661	514002521	CP006044.1	Genome	2850503	32.9530963483	98706
Staphylococcus aureus CA-347	1323661	514018394	CP006045.1	Plasmid	24653	28.6658824484	98706
Staphylococcus aureus subsp. aureus CN1	1193576	537389513	CP003979.1	Genome	2751266	32.7968651523	54862
Staphylococcus aureus subsp. aureus CN1	1193576	537392233	CP003980.1	Plasmid	3332	29.5318127251	54862
Staphylococcus aureus subsp. aureus CN1	1193576	537392238	CP003981.1	Plasmid	2472	30.8252427184	54862
Staphylococcus aureus subsp. aureus COL	93062	66775708	CP000045.2	Plasmid	4440	30.045045045	2376
Staphylococcus aureus subsp. aureus COL	93062	57284222	CP000046.1	Genome	2809422	32.8175332862	2376
Staphylococcus aureus subsp. aureus ECT-R 2	889933	312828563	FR714927.1	Genome	2729540	32.8575877254	38490
Staphylococcus aureus subsp. aureus ECT-R 2	889933	312831053	FR714928.1	Plasmid	2241	30.655957162	38490
Staphylococcus aureus subsp. aureus ECT-R 2	889933	312831055	FR714929.1	Plasmid	27271	27.1680539768	38490
Staphylococcus aureus subsp. aureus ED133	685039	298693322	CP001996.1	Genome	2832478	32.9162662517	294
Staphylococcus aureus subsp. aureus ED98	681288	262073980	CP001781.1	Genome	2824404	32.8375827254	88841
Staphylococcus aureus subsp. aureus ED98	681288	262076642	CP001782.1	Plasmid	1442	35.5755894591	88841
Staphylococcus aureus subsp. aureus ED98	681288	262076645	CP001783.1	Plasmid	4440	30.0675675676	88841
Staphylococcus aureus subsp. aureus ED98	681288	262076649	CP001784.1	Plasmid	17256	28.958043579	88841
Staphylococcus aureus subsp. aureus JH1	359787	149944932	CP000736.1	Genome	2906507	32.9506861673	13473
Staphylococcus aureus subsp. aureus JH1	359787	149947680	CP000737.1	Plasmid	30429	29.6394886457	13473
Staphylococcus aureus subsp. aureus JH9	359786	147739516	CP000703.1	Genome	2906700	32.9493927822	93871
Staphylococcus aureus subsp. aureus JH9	359786	147742268	CP000704.1	Plasmid	30429	29.6394886457	93871
Staphylococcus aureus subsp. aureus str. JKD6008	546342	302749911	CP002120.1	Genome	2924344	32.8871705928	65282
Staphylococcus aureus subsp. aureus JKD6159	869816	304365608	CP002114.2	Genome	2811435	32.8069117728	4160
Staphylococcus aureus subsp. aureus JKD6159	869816	302334329	CP002115.1	Plasmid	20730	28.3598649301	4160
Staphylococcus aureus subsp. aureus LGA251	985006	344176319	FR821779.1	Genome	2750834	32.9629486912	83303
Staphylococcus aureus subsp. aureus LGA251	985006	343887213	FR821780.1	Plasmid	2993	29.1012362178	83303
Staphylococcus aureus subsp. aureus M013	1118959	359829121	CP003166.1	Genome	2788636	32.8543416925	6262
Staphylococcus aureus M1	1305598	479274824	HF937103.1	Genome	2864125	32.421036093	90505
Staphylococcus aureus M1	1305598	479277522	HF937104.1	Plasmid	27439	27.2203797514	90505
Staphylococcus aureus subsp. aureus MSHR1132	985002	356871517	FR821777.2	Genome	2762785	32.3884051781	46297
Staphylococcus aureus subsp. aureus MSHR1132	985002	356871477	FR821778.1	Plasmid	24853	28.5237194705	46297
Staphylococcus aureus subsp. aureus Mu3	418127	156720466	AP009324.1	Genome	2880168	32.8776654695	46385
Staphylococcus aureus subsp. aureus Mu50	158878	14020884	AP003367.1	Plasmid	25107	28.9321703111	13926
Staphylococcus aureus subsp. aureus Mu50	158878	47208328	BA000017.4	Genome	2878529	32.8777997373	13926
Staphylococcus aureus subsp. aureus MW2	196620	47118312	BA000033.2	Genome	2820462	32.8295860749	90575
Staphylococcus aureus subsp. aureus N315	158879	13774139	AP003139.1	Plasmid	24653	28.6983328601	29877
Staphylococcus aureus subsp. aureus N315	158879	47118324	BA000018.3	Genome	2814816	32.8434966975	29877
Staphylococcus aureus subsp. aureus NCTC 8325	93061	87201381	CP000253.1	Genome	2821361	32.8682504649	83042
Staphylococcus aureus subsp. aureus str. Newman	426430	150373012	AP009351.1	Genome	2878897	32.8882554673	74291
Staphylococcus aureus RF122	273036	82655308	AJ938182.1	Genome	2742531	32.7787361383	52115
Staphylococcus aureus subsp. aureus SA40	1194085	545582967	CP003604.1	Genome	2728308	32.8584602618	91484
Staphylococcus aureus subsp. aureus SA957	1201010	545580417	CP003603.1	Genome	2789538	32.8526802646	97809
Staphylococcus aureus subsp. aureus ST228	1074919	408422572	HE579059.1	Genome	2759510	32.8509409279	38300
Staphylococcus aureus subsp. aureus ST228	1074919	408424537	HE579060.1	Plasmid	30854	32.1384585467	38300
Staphylococcus aureus subsp. aureus ST228	1074919	408424560	HE579061.1	Genome	2759512	32.8510983101	77263
Staphylococcus aureus subsp. aureus ST228	1074919	408426526	HE579062.1	Plasmid	30854	32.1384585467	77263
Staphylococcus aureus subsp. aureus ST228	1074919	408426549	HE579063.1	Genome	2759883	32.8500882103	13869
Staphylococcus aureus subsp. aureus ST228	1074919	408428514	HE579064.1	Plasmid	32184	32.3079791201	13869
Staphylococcus aureus subsp. aureus ST228	1074919	408428537	HE579065.1	Genome	2759835	32.8500435714	63091
Staphylococcus aureus subsp. aureus ST228	1074919	408430503	HE579066.1	Plasmid	30853	32.1427413866	63091
Staphylococcus aureus subsp. aureus ST228	1074919	408430526	HE579067.1	Genome	2759457	32.850629671	26149
Staphylococcus aureus subsp. aureus ST228	1074919	408432490	HE579068.1	Plasmid	37285	28.6576371195	26149
Staphylococcus aureus subsp. aureus ST228	1074919	408434508	HE579071.1	Genome	2759263	32.8521420394	70424
Staphylococcus aureus subsp. aureus ST228	1074919	408436477	HE579072.1	Plasmid	23759	29.3320425944	70424
Staphylococcus aureus subsp. aureus ST398	523796	283469229	AM990992.1	Genome	2872582	32.9220540963	78769
Staphylococcus aureus subsp. aureus ST398	523796	283471929	AM990993.1	Plasmid	5246	30.7281738467	78769
Staphylococcus aureus subsp. aureus ST398	523796	283471934	AM990994.1	Plasmid	4381	31.6366126455	78769
Staphylococcus aureus subsp. aureus ST398	523796	283471940	AM990995.1	Plasmid	3158	29.00569981	78769
Staphylococcus aureus subsp. aureus 71193	1155084	384229115	CP003045.1	Genome	2715000	32.9374585635	70166
Staphylococcus aureus subsp. aureus T0131	1006543	329312723	CP002643.1	Genome	2913900	32.8028072343	29880
Staphylococcus aureus subsp. aureus TCH60	548473	312436391	CP002110.1	Genome	2802675	32.8749141445	36386
Staphylococcus aureus subsp. aureus TCH60	548473	312439065	CP002111.1	Plasmid	24491	28.1981135927	36386
Staphylococcus aureus subsp. aureus TW20	663951	269939526	FN433596.1	Genome	3043210	32.781438021	539
Staphylococcus aureus subsp. aureus TW20	663951	269942301	FN433597.1	Plasmid	29585	32.87814771	539
Staphylococcus aureus subsp. aureus TW20	663951	269942329	FN433598.1	Plasmid	3011	28.9936898041	539
Staphylococcus aureus subsp. aureus HO 5096 0412	1074252	385195117	HE681097.1	Genome	2832299	32.8342099475	39415
Staphylococcus aureus subsp. aureus ST228	1074919	408432519	HE579069.1	Genome	2759473	32.8517800319	92065
Staphylococcus aureus subsp. aureus ST228	1074919	408434484	HE579070.1	Plasmid	32700	32.2874617737	92065
Staphylococcus aureus subsp. aureus ST228	1074919	408436493	HE579073.1	Genome	2759328	32.8519842512	54695
Staphylococcus aureus subsp. aureus ST228	1074919	408438460	HE579074.1	Plasmid	23758	29.3374863204	54695
Staphylococcus aureus subsp. aureus USA300_FPR3757	451515	87125858	CP000255.1	Genome	2872769	32.7509799779	55019
Staphylococcus aureus subsp. aureus USA300_FPR3757	451515	87125811	CP000256.1	Plasmid	3125	28.736	55019
Staphylococcus aureus subsp. aureus USA300_FPR3757	451515	87125817	CP000257.1	Plasmid	4439	30.0067582789	55019
Staphylococcus aureus subsp. aureus USA300_FPR3757	451515	87125821	CP000258.1	Plasmid	37136	28.6676001723	55019
Staphylococcus aureus subsp. aureus USA300_TCH1516	451516	160367075	CP000730.1	Genome	2872915	32.7563467767	36700
Staphylococcus aureus subsp. aureus USA300_TCH1516	451516	160369733	CP000731.1	Plasmid	27041	30.516622906	36700
Staphylococcus aureus subsp. aureus USA300_TCH1516	451516	225593004	CP001544.1	Plasmid	3125	28.736	36700
Staphylococcus aureus subsp. aureus VC40	1028799	374362062	CP003033.1	Genome	2692570	32.8145600671	89991
Staphylococcus aureus subsp. aureus Z172	1406863	554590848	CP006838.1	Genome	2987966	32.835882336	20788
Staphylococcus aureus subsp. aureus Z172	1406863	554593683	CP006839.1	Plasmid	27326	32.9722608505	20788
Staphylococcus aureus subsp. aureus Z172	1406863	554593717	CP006840.1	Plasmid	3011	28.9936898041	20788
Yersinia enterocolitica subsp. enterocolitica 8081	393305	122087364	AM286415.1	Genome	4615899	47.2710516413	50186
Yersinia enterocolitica subsp. enterocolitica 8081	393305	121663664	AM286416.1	Plasmid	67721	43.9213833228	50186
Yersinia enterocolitica subsp. palearctica 105.5R(r)	994476	325663854	CP002246.1	Genome	4552107	47.0005867613	91359
Yersinia enterocolitica subsp. palearctica 105.5R(r)	994476	325667790	CP002247.1	Plasmid	69704	44.2169746356	91359
Yersinia enterocolitica subsp. palearctica Y11	930944	319801179	FR729477.2	Genome	4553420	47.0148811223	27319
Yersinia enterocolitica subsp. palearctica Y11	930944	318608122	FR745874.1	Plasmid	72460	43.9884073972	27319
Yersinia pestis A1122	1035377	342852136	CP002956.1	Genome	4553770	47.5825085588	27794
Yersinia pestis A1122	1035377	342856268	CP002957.1	Plasmid	96210	50.2276270658	27794
Yersinia pestis A1122	1035377	342856375	CP002958.1	Plasmid	8431	44.0161309453	27794
Yersinia pestis Angola	349746	162350793	CP000900.1	Plasmid	114570	49.9790521079	55224
Yersinia pestis Angola	349746	162350914	CP000901.1	Genome	4504254	47.5980262214	55224
Yersinia pestis Angola	349746	162354752	CP000902.1	Plasmid	68190	44.6414430268	55224
Yersinia pestis Antiqua	360102	108777911	CP000308.1	Genome	4702289	47.7011940355	47850
Yersinia pestis Antiqua	360102	108782079	CP000309.1	Plasmid	96471	50.2399684879	47850
Yersinia pestis Antiqua	360102	108782179	CP000310.1	Plasmid	10777	45.4393616034	47850
Yersinia pestis Antiqua	360102	108782189	CP000311.1	Plasmid	70299	44.8327856726	47850
Yersinia pestis biovar Medievalis str. Harbin 35	547048	320013210	CP001608.1	Genome	4532063	47.5887029814	21169
Yersinia pestis biovar Medievalis str. Harbin 35	547048	320017468	CP001609.1	Plasmid	68552	44.6303536002	21169
Yersinia pestis biovar Medievalis str. Harbin 35	547048	320017522	CP001610.1	Plasmid	99286	50.1530930846	21169
Yersinia pestis biovar Medievalis str. Harbin 35	547048	320017637	CP001611.1	Plasmid	9600	45.2916666667	21169
Yersinia pestis biovar Microtus str. 91001	229193	45438631	AE017042.1	Genome	4595065	47.6500767671	20500
Yersinia pestis biovar Microtus str. 91001	229193	45357124	AE017043.1	Plasmid	70159	44.8467053407	20500
Yersinia pestis biovar Microtus str. 91001	229193	45357210	AE017044.1	Plasmid	21742	49.0663232453	20500
Yersinia pestis biovar Microtus str. 91001	229193	45357241	AE017045.1	Plasmid	106642	50.3113219932	20500
Yersinia pestis biovar Microtus str. 91001	229193	45357364	AE017046.1	Plasmid	9609	45.2596524092	20500
Yersinia pestis CO92	214092	5763810	AL109969.1	Plasmid	9612	45.2663337495	15290
Yersinia pestis CO92	214092	5832423	AL117189.1	Plasmid	70305	44.8360714032	15290
Yersinia pestis CO92	214092	5834685	AL117211.1	Plasmid	96210	50.2276270658	15290
Yersinia pestis CO92	214092	30407161	AL590842.1	Genome	4653728	47.6361102325	15290
Yersinia pestis D106004	637382	262360188	CP001585.1	Genome	4640720	47.6260149287	76557
Yersinia pestis D106004	637382	262363818	CP001586.1	Plasmid	68342	44.6431184338	76557
Yersinia pestis D106004	637382	262363886	CP001587.1	Plasmid	94249	50.2031851797	76557
Yersinia pestis D106004	637382	262363963	CP001588.1	Plasmid	9611	45.2814483404	76557
Yersinia pestis D182038	637385	262364133	CP001589.1	Genome	4626944	47.6318926704	70458
Yersinia pestis D182038	637385	262363973	CP001590.1	Plasmid	69665	44.7197301371	70458
Yersinia pestis D182038	637385	262364042	CP001591.1	Plasmid	96046	50.230098078	70458
Yersinia pestis D182038	637385	262364123	CP001592.1	Plasmid	9608	45.2851790175	70458
Yersinia pestis KIM10+	187410	22002119	AE009952.1	Genome	4600755	47.6411588967	87542
Yersinia pestis KIM10+	187410	3883003	AF074611.1	Plasmid	100990	50.1623923161	87542
Yersinia pestis Nepal516	377628	108773814	CP000305.1	Genome	4534590	47.5840153134	72039
Yersinia pestis Nepal516	377628	108777796	CP000306.1	Plasmid	100918	50.162508175	72039
Yersinia pestis Nepal516	377628	108777901	CP000307.1	Plasmid	10778	45.4351456671	72039
Yersinia pestis Pestoides F	386656	145209020	CP000668.1	Genome	4517345	47.64393687	71263
Yersinia pestis Pestoides F	386656	145212871	CP000669.1	Plasmid	71507	44.8893115359	71263
Yersinia pestis Pestoides F	386656	145212960	CP000670.1	Plasmid	137010	52.0056930151	71263
Yersinia pestis Z176003	637386	294352569	CP001593.1	Genome	4553586	47.6788623296	68709
Yersinia pestis Z176003	637386	294352395	CP001594.1	Plasmid	68342	44.6416552047	68709
Yersinia pestis Z176003	637386	294352463	CP001595.1	Plasmid	94251	50.2042418648	68709
Yersinia pestis Z176003	637386	294352540	CP001596.1	Plasmid	9609	45.2804662296	68709
Yersinia pseudotuberculosis IP 31758	349747	152958106	CP000718.1	Plasmid	58679	40.2239301965	48850
Yersinia pseudotuberculosis IP 31758	349747	152958171	CP000719.1	Plasmid	153140	40.355230508	48850
Yersinia pseudotuberculosis IP 31758	349747	152958308	CP000720.1	Genome	4723306	47.5375933721	48850
Yersinia pseudotuberculosis IP 32953	273123	51587641	BX936398.1	Genome	4744671	47.6103822583	16819
Yersinia pseudotuberculosis IP 32953	273123	108860311	BX936399.2	Plasmid	68525	44.5983217804	16819
Yersinia pseudotuberculosis IP 32953	273123	51591639	BX936400.1	Plasmid	27702	44.5852285034	16819
Yersinia pseudotuberculosis PB1/+	502801	186696370	CP001048.1	Genome	4695619	47.5288561529	87745
Yersinia pseudotuberculosis PB1/+	502801	186700521	CP001049.1	Plasmid	69812	44.6885922191	87745
Yersinia pseudotuberculosis YPIII	502800	169748796	CP000950.1	Genome	4689441	47.530377288	47199
