# Supplementary material for: Challenging a bioinformatic tool’s ability to detect microbial contaminants using in silico whole genome sequencing data
Source: PeerJ. 2017 Sep 12;5:e3729. doi: 10.7717/peerj.3729 (PMC5600177; doi:10.7717/peerj.3729)
Supplement: Table S2 — DNA type indicates whether the sequence is chromosomal (C) or plasmid (P). Of the representative strains used in the contaminant detection assessment only E. coli and Y. pestis had plasmids. [file peerj-05-3729-s002.csv]

Taxname	Taxid	GI	DNA type	Accession	Length
Bacillus anthracis str. Ames	198094	30260185	C	AE016879.1	5227293
Clostridium botulinum A str. Hall	441771	152930382	C	CP000727.1	3760560
Escherichia coli O157:H7 str. EC4115	444450	209156984	P	CP001163.1	94644
Escherichia coli O157:H7 str. EC4115	444450	209157093	C	CP001164.1	5572075
Escherichia coli O157:H7 str. EC4115	444450	209162409	P	CP001165.1	37452
Francisella tularensis subsp. tularensis SCHU S4	177416	240248234	C	AJ749949.2	1892775
Pseudomonas aeruginosa PAO1	208964	110227054	C	AE004091.2	6264404
Salmonella enterica subsp. enterica serovar Typhimurium str. D23580	568708	261245233	C	FN424405.1	4879400
Staphylococcus aureus subsp. aureus ED133	685039	298693322	C	CP001996.1	2832478
Yersinia pestis CO92	214092	5763810	P	AL109969.1	9612
Yersinia pestis CO92	214092	5832423	P	AL117189.1	70305
Yersinia pestis CO92	214092	5834685	P	AL117211.1	96210
Yersinia pestis CO92	214092	30407161	C	AL590842.1	4653728
